# Supplementary material for: microRNA-128a dysregulation in transgenic Huntington’s disease monkeys
Source: Mol Brain. 2014 Jun 13;7:46. doi: 10.1186/1756-6606-7-46 (PMC4065582; doi:10.1186/1756-6606-7-46)
Supplement: Additional file 1: Table S1 — Transgenic monkey information. [file 1756-6606-7-46-S1.xls]

## Sheet: Additional file 1 Table S1
	Additional File 1: Supplemental Table 1
	Animal Code	polyQ	Genotype	Gender	mHTT copy #
	HD1	122	Ubi-Exon 1/GFP	M	4
	HD2	47; 77	Ubi-Exon 1/GFP	M	6
	HD3	72	Ubi-Exon 1/GFP	M	2
	HD4	85	Ubi-Exon 1/GFP	F	3
	HD5	30; 83	Ubi-Exon 1/GFP	ND	2
	HD6	87	Ubi-Exon 1/GFP	F	1
	HD7	27; 65	Ubi-Exon 1/GFP	F	2
	HD8	88	Ubi-Exon 1/GFP	F	4
	C1	ND	WT	M	N/A
	C2	ND	WT	ND	N/A
	C3	ND	WT	F	N/A
