# Supplementary material for: microRNA-128a dysregulation in transgenic Huntington’s disease monkeys
Source: Mol Brain. 2014 Jun 13;7:46. doi: 10.1186/1756-6606-7-46 (PMC4065582; doi:10.1186/1756-6606-7-46)
Supplement: Additional file 2: Table S2 — Primer and oligonucleotide sequences. [file 1756-6606-7-46-S2.xls]

## Sheet: Sheet1
Additional file 2: Suplemental Table 2. Primer and oligo sequences
Assay	Primer Sequence	Direction
mHTT gDNA PCR (genotyping)	5’-TTT TTG GCT TTT TTG TTA GAC GA-3’	Forward
	5’-AAG GCC TTC ATC AGC TTT TCC AG-3’	Reverse
HTT mRNA qPCR	5’-GCC GCC TCC TCA GCT T-3’	Forward
	5’-GGC TCC TCA GCC ACA GC-3’	Reverse
	5’-CTC AGC CGC CGC CGC A-3’	Probe
pmirGLO 3’UTR Sequencing	5’-ACA CGG TAA AAC CAT GAC-3’	Forward
	5’-GTC CAA ACT CAT CAA TGT A-3’	Reverse
HTT WT	5’-GTT TAC ATT TGT AAG AAA TAA CAC TGT GAA TGT AAA ACG GAG CCA TTC CC-3’	Sense
HTT MUT	5’-GTT TAC ATT TGT AAG AAA TAA CTG TCT CAA TGT AAA ACG GAG CCA TTC CC-3’	Sense
HIP1 WT	5’-GTT GTG AGA CTT CTG TTT GAT CAC TGT GAA CCA ACC CCC ATC TCC CTA GC-3’	Sense
HIP1 MUT	5’-GTT GTG AGA CTT CTG TTT GAT GGC AGT CAA CCA ACC CCC ATC TCC CTA GC-3’	Sense
SP1 WT	5’-GTA TCT TGT TAG AGA GCT TTT CAC TGT GAG GAA GTG TGG AAA AAT GGC TG-3’	Sense
SP1 MUT	5’-GTA TCT TGT TAG AGA GCT TTT CGC ACA GAG GAA GTG TGG AAA AAT GGC TG-3’	Sense
GRM5 WT	5’-TAG TTA CCA TTT ACA ATT TTA TAC TGT GAA AAA ATA CAG ATC AGT GAA AG-3’	Sense
GRM5 MUT	5’-TAG TTA CCA TTT ACA ATT TTA TGC AGC AAA AAA ATA CAG ATC AGT GAA AG-3’	Sense
