# Supplementary material for: microRNA-128a dysregulation in transgenic Huntington’s disease monkeys
Source: Mol Brain. 2014 Jun 13;7:46. doi: 10.1186/1756-6606-7-46 (PMC4065582; doi:10.1186/1756-6606-7-46)
Supplement: Additional file 3 — miRNA array data. [file 1756-6606-7-46-S3.xls]

## Sheet: Sheet1
Additional File 3: microarray data
Probe ID	S15_mml_miRNA name	S15_mml_miRNA_Sequence	S15_mml_miRNA_MIMAT_ID	Source Probe Name	HD1	HD2	HD3	HD4	HD5	HD6	HD7	HD8	C1	C2	C3
ORB_0510088	mml-miR-128a	UCACAGUGAACCGGUCUCUUUU	MIMAT0002229	mml-miR-128a	26687.6	21797.8	25013.7	23221	25081.6	25370.1	16501.1	22117.3	28620.9	31462.7	27504.8
3100	mml-miR-185	UGGAGAGAAAGGCAGUUCCUGA	MIMAT0006219	hsa-miR-185_mmu-miR-185_rno-miR-185	2485.57	2402.65	2333.83	1885.11	2215.43	2465.14	2111.78	2425.81	2500.34	2671.38	2555.83
3114	mml-miR-33a	GUGCAUUGUAGUUGCAUUG	MIMAT0002392	hsa-miR-33a_mmu-miR-33_rno-miR-33	1192.23	1119.58	1023.95	1207.46	924.257	1420.7	676.913	645.834	1386.42	2004.07	1418.13
1416	mml-miR-194	UGUAACAGCAACUCCAUGUGGA	MIMAT0002727	hsa-miR-194_mmu-miR-194_rno-miR-194	459.213	359.075	466.364	403.666	301.871	367.968	391.436	373.325	452.511	474.293	503.708
ORB_0510159	mml-miR-220b	CCACCACCGUGUCCGACACCU	MIMAT0006247	mml-miR-220b	44.8109	76.0254	70.9841	65.3079	47.2423	59.2518	47.5952	24.5755	73.8833	76.1666	72.177
2516	mml-miR-320	AAAAGCUGGGUUGAGAGGGCGA	MIMAT0006263	hsa-miR-320a_mmu-miR-320_rno-miR-320	6891.33	6367.64	6086.26	6255.79	6351.3	6680.79	4813.95	5102.52	7674.37	11483.7	7416.85
2340	mml-miR-133c	UUUGGUCCCCUUCAACCAGCUG	MIMAT0006777	hsa-miR-133a_mmu-miR-133a_rno-miR-133a	117.029	121.882	204.741	123.954	103.761	111.905	206.118	212.781	117.924	64.0697	101.514
1755	mml-miR-451	AAACCGUUACCAUUACUGAGUU	MIMAT0006335	hsa-miR-451_mmu-miR-451_rno-miR-451	3742.92	3937.68	7177.95	8018.11	1820.56	2377.07	14452.9	2568.01	2663.47	2057.45	1960.87
2989	mml-miR-940	AAGGCAGGGCCCCCGCUCCCC	MIMAT0006541	hsa-miR-940	94.559	94.2632	111.637	79.7475	89.5681	76.2328	67.32	65.409	99.8029	109.916	113.929
ORB_0510185	mml-miR-17-3p	ACUGCAGUGAAGGCACUUGU	MIMAT0002701	mml-miR-17-3p	255.821	250.202	202.468	300.865	338.413	272.393	151.339	116.675	300.543	671.953	299.862
1015	mml-miR-181c	AACAUUCAACCUGUCGGUGAGU	MIMAT0002509	hsa-miR-181c_mmu-miR-181c_rno-miR-181c	10189.7	8137.29	8206.15	10548.4	9976.95	9668.68	6807.2	6348.02	9314.87	18023.5	11725.8
3278	mml-miR-137	UUAUUGCUUAAGAAUACGCGUAG	MIMAT0006193	hsa-miR-137_mmu-miR-137_rno-miR-137	6203.73	5145.17	4655.53	4834.85	6574.29	6375.08	3748.82	4728.7	5954.92	6231.54	7228.03
ORB_0510181	mml-miR-31	GGCAAGAUGCUGGCAUAGCUG	MIMAT0002379	mml-miR-31	56.8996	48.6858	122.761	87.6904	30.2806	23.3283	132.831	163.571	28.0792	44.7297	17.9714
3197	mml-miR-342-3p	UCUCACACAGAAAUCGCACCCGU	MIMAT0006283	hsa-miR-342-3p_mmu-miR-342-3p_rno-miR-342-3p	8801.48	9435.87	7974.56	6769.67	8364.69	8388.61	8170.87	8895.95	9589.5	10421.6	8684.86
2262	mml-miR-1	UGGAAUGUAAAGAAGUAUGUAU	MIMAT0006150	hsa-miR-1_mmu-miR-1	38.3129	54.1849	57.2722	64.2155	31.7957	42.4465	91.0685	112.377	46.6551	29.486	35.9156
ORB_0510082	mml-miR-220a	CCACCACCAUGUCUGACACUUU	MIMAT0002578	mml-miR-220a	2369.65	4373.59	5327.85	1833.07	1886.69	2413.51	12931.7	4327.63	1871.59	2221.15	1892.4
3022	mml-miR-421	AUCAACAGACAUUAAUUGGGCGC	MIMAT0006319	hsa-miR-421_mmu-miR-421	649.362	658.05	500.435	479.758	565.76	567.875	579.056	686.226	634.722	801.584	694.004
2209	mml-miR-486-5p	UCCUGUACUGAGCUGCCCCGAG	MIMAT0006344	hsa-miR-486-5p_mmu-miR-486	189.289	220.22	287.74	254.842	129.902	117.308	590.668	114.585	135.274	122.073	115.651
1498	mml-miR-133b	UUUGGUCCCCUUCAACCAGCUA	MIMAT0006189	hsa-miR-133b_mmu-miR-133b_rno-miR-133b	93.0947	120.268	142.883	117.739	74.5753	86.9072	163	154.159	98.3668	57.3448	81.8142
ORB_0510300	mml-miR-130a	CAGUGCAAUGUUAAAAGGGC	MIMAT0002235	mml-miR-130a	19744.2	24193.2	21309.2	18182	25500.8	24572.3	16858.9	14504.6	29566	36181.4	23329.6
3238	mml-miR-370	GCCUGCUGGGGUGGAACCUGGU	MIMAT0006295	hsa-miR-370_mmu-miR-370	858.117	996.627	926.352	836.053	736.009	835.852	808.733	1003.14	703.747	354.459	789.773
2894	mml-miR-20b	CAAAGUGCUCAUAGUGCAGGUAG	MIMAT0006164	hsa-miR-20b_mmu-miR-20b	632.819	543.603	476.048	703.648	924.769	800.435	352.608	341.164	739.623	1895.97	702.907
1106	mml-miR-140-5p	CAGUGGUUUUACCCUAUGGUAG	MIMAT0006197	hsa-miR-140-5p_mmu-miR-140_rno-miR-140	250.288	183.97	185.572	215.636	227.423	235.489	142.354	143.108	216.159	368.467	240.467
ORB_0510205	mml-miR-380	UAUGUAAUAUGGUCCACGUCUU	MIMAT0006309	mml-miR-380	332.219	333.405	348.949	318.494	265.793	347.621	451.237	688.114	297.58	111.678	307.743
ORB_0510052	mml-miR-20a	UAAAGUGCUUAUAGUGCAGGUA	MIMAT0002704	mml-miR-20a	13855.7	13432.5	11205.3	12121.5	22177.7	14101.8	6991.86	5968.21	14842.9	45088	14118.7
1937	mml-miR-433	AUCAUGAUGGGCUCCUCGGUGU	MIMAT0006328	hsa-miR-433_mmu-miR-433_rno-miR-433	226.899	256.196	250.908	190.367	144.34	200.897	517.684	843.607	193.28	70.5924	223.282
1183	mml-miR-331-3p	GCCCCUGGGCCUAUCCUAGAA	MIMAT0006273	hsa-miR-331-3p_mmu-miR-331-3p_rno-miR-331	5481.24	5219.82	4951.96	5303.54	4866.21	5475.96	3871.47	3197.74	4904.52	6600.36	6297.94
1179	mml-miR-181a*	ACCAUCGACCGUUGAUUGUACC	MIMAT0002622	hsa-miR-181a*_mmu-miR-181a-1*_rno-miR-181a*	2210.92	2306.95	2006.57	2363.49	1902.33	2515.38	1172.43	1061.76	2177.76	4417.76	2570.45
1385	mml-miR-150	UCUCCCAACCCUUGUACCAGUG	MIMAT0006211	hsa-miR-150_mmu-miR-150_rno-miR-150	823.455	777.637	922.454	834.233	417.356	1026.63	1356.83	1416.29	784.063	549.028	608.704
2905	mml-miR-376c	AACAUAGAGGAAAUUCCACGU	MIMAT0006305	hsa-miR-376c	3959.91	4177.21	3499.27	3473.95	3366.65	3884.43	3781.13	4705.05	3388.71	1968.95	3578.92
1301	mml-miR-10b	UACCCUGUAGAACCGAAUUUGUG	MIMAT0006162	hsa-miR-10b_mmu-miR-10b	49.5201	98.6545	56.3746	102.075	36.6274	44.1894	91.6075	88.5582	57.2467	42.44	29.3572
3266	mml-miR-19b	UGUGCAAAUCCAUGCAAAACUGA	MIMAT0002705	hsa-miR-19b_mmu-miR-19b_rno-miR-19b	35044.2	32006.3	26848.1	36929.8	47513.6	39426.6	19491.7	16320.6	36466.7	63792.1	38812.8
3277	mml-miR-361-5p	UUAUCAGAAUCUCCAGGGGUAC	MIMAT0006286	hsa-miR-361-5p_mmu-miR-361_rno-miR-361	9532.26	10582.2	10410.6	8580.54	9509.48	10174.5	8458.31	8445.32	11521.9	13641.8	9961.45
3135	mml-miR-140-3p	UACCACAGGGUAGAACCACGG	MIMAT0006198	hsa-miR-140-3p_mmu-miR-140*_rno-miR-140*	2995.67	3346.72	2583.39	2711.58	3404.36	3410.42	2224.19	1953.72	3283.49	4589.57	3252.29
1784	mml-miR-490-3p	CAACCUGGAGGACUCCAUGCUG	MIMAT0006351	hsa-miR-490-3p_mmu-miR-490_rno-miR-490	144.529	123.703	169.068	203.809	61.5806	115.582	139.873	87.9775	139.611	212.351	172.278
3167	mml-miR-505	CGUCAACACUUGCUGGUUUCCU	MIMAT0006369	hsa-miR-505	193.473	151.6	157.242	172.487	181.741	195.995	93.8519	79.6583	157.861	328.554	188.151
3003	mml-miR-323-5p	AGGUGGUCCGUGGCGCGUUCGC	MIMAT0006264	hsa-miR-323-5p_mmu-miR-323-5p_rno-miR-323*	72.7702	69.9362	76.2034	50.1289	94.974	63.0351	85.9084	73.619	62.5669	38.3285	59.0085
3055	mml-miR-301b	CAGUGCAAUGAUAUUGUCAAAGC	MIMAT0006258	hsa-miR-301b	964.337	1037.19	817.07	931.626	1429.93	987.863	517.098	389.175	1099.67	1806.39	1010.56
1752	mml-miR-495	AAACAAACAUGGUGCACUUCUU	MIMAT0006357	hsa-miR-495_mmu-miR-495_rno-miR-495	2574.38	2722.75	2350.03	2151.71	2068.06	2638.25	2568.73	4461.72	2276.56	1154.3	2371.52
ORB_0510013	mml-miR-650c	AGGAGGCAGCGCUCUCAG	MIMAT0006490	mml-miR-650c	85.3161	81.5822	76.0597	74.9083	101.683	61.4072	51.722	22.2422	72.4157	128.115	87.1215
ORB_0510168	mml-miR-93	AAAGUGCUGUUCGUGCAGGUAG	MIMAT0002773	mml-miR-93	7343	6279.87	5694.09	7474.72	10288.7	6699.32	4241.35	4091	7320.64	20438.9	7882.48
1860	mml-miR-504	AGACCCUGGUCUGCACUCUAUC	MIMAT0006368	hsa-miR-504_mmu-miR-504	520.176	595.274	589.758	533.668	552.93	620.004	492.473	302.203	625.165	580.988	601.334
2125	mml-miR-18b	UAAGGUGCAUCUAGUGCAGUUAG	MIMAT0006163	hsa-miR-18b	747.467	691.18	620.812	693.576	860.143	651.358	347.53	296.046	649.856	1734.04	791.744
3081	mml-miR-760	CGGCUCUGGGUCUGUGGGGA	MIMAT0012788	hsa-miR-760_mmu-miR-760_rno-miR-760-3p	325.362	309.565	353.259	290.472	425.347	293.943	298.525	323.314	303.626	230.668	303.435
3203	mml-miR-432	UCUUGGAGUAGGUCAUUGGGUGG	MIMAT0006327	hsa-miR-432	803.295	761.681	770.387	621.139	621.597	679.938	1057.56	1437.72	612.805	266.437	719.631
1778	mml-miR-329	AACACACCUGGUUAACCUCUUU	MIMAT0006269	hsa-miR-329	419.256	383.805	408.688	365.419	301.599	371.947	379.553	606.252	342.524	140.281	340.737
2923	mml-miR-708	AAGGAGCUUACAAUCUAGCUGGG	MIMAT0012785	hsa-miR-708_mmu-miR-708_rno-miR-708	3237.48	3412.74	2780.29	3013.07	3553.24	2865.15	2354.06	2328.01	3184.84	10948.7	3997.5
1933	mml-miR-376a	AUCAUAGAGGAAAAUCCACGU	MIMAT0006303	hsa-miR-376a	1015.65	1065.63	832.519	935.113	777.944	1070.75	981.488	1453.18	869.647	461.099	933.714
ORB_0510067	mml-miR-18	UAAGGUGCAUCUAGUGCAGAUA	MIMAT0002702	mml-miR-18	1213.99	1186.72	748.921	1072.19	1407.25	1059.31	572.306	527.773	1055.97	3025.59	1249.72
3168	mml-miR-335	UCAAGAGCAAUAACGAAAAAUGU	MIMAT0006274	hsa-miR-335_mmu-miR-335-5p_rno-miR-335	7640.32	8112.44	7424.96	6469.22	7017.74	9488.34	9227.22	8915.66	9811.24	9203.12	8497.82
ORB_0510144	mml-miR-17-5p; mml-miR-106a	CAAAGUGCUUACAGUGCAGGUAGU; AAAAGUGCUUACAGUGCAGGUAGC	MIMAT0002700; MIMAT0002798	mml-miR-17-5p	16829.3	18504.7	14992.4	14707.7	25527.1	19328.7	9014.76	7811.88	19112.6	49826.1	17246.2
2150	mml-miR-598	UACGUCAUCGUUGUCAUCGUCA	MIMAT0006455	hsa-miR-598	1603.39	1433.36	1347.82	1657.65	1159.64	1639.76	1518.41	1652.03	1518.42	2625.88	2057.46
2245	mml-let-7i	UGAGGUAGUAGUUUGUGCUGUU	MIMAT0006158	hsa-let-7i_mmu-let-7i_rno-let-7i	46870.6	39989.5	39224.8	38190.2	40870	36388.2	33118.8	30767.7	39330.7	62720.4	43581.8
3063	mml-miR-125a-5p	UCCCUGAGACCCUUUAACCUGUGA	MIMAT0006181	hsa-miR-125a-5p_mmu-miR-125a-5p_rno-miR-125a-5p	35846.1	40084.3	38626.9	33811.2	39078.2	37656.9	32111.2	32399.9	38163.3	57032.8	40715.8
ORB_0510333	mml-miR-101	UACAGUACUGUGAUAACUGAAG	MIMAT0002431	mml-miR-101	2172.89	2075.97	1747.37	2353.86	2488.76	2599.62	1330.44	1783.13	2375.9	4241.18	2159.66
1993	mml-miR-424	CAGCAGCAAUUCAUGUUUUGAA	MIMAT0006323	hsa-miR-424	277.411	147.17	195.416	167.111	336.663	170.371	235.3	206.195	114.111	86.3101	209.321
ORB_0510167	mml-miR-181b	AACAUUCAUUGCUGUCGGUGGGUU	MIMAT0002623	mml-miR-181b	16632.2	16266.8	16226.2	17197.7	14490.9	17438.7	10834.9	9865.14	15059.5	26648.9	18294.6
2938	mml-miR-652	AAUGGCGCCACUAGGGUUGUG	MIMAT0006493	hsa-miR-652_mmu-miR-652_rno-miR-652	306.903	384.27	327.219	347.355	319.5	470.797	339.702	366.437	408.313	774.215	394.828
1115	mml-miR-324-5p	CGCAUCCCCUAGGGCAUUGGUGU	MIMAT0006266	hsa-miR-324-5p_mmu-miR-324-5p_rno-miR-324-5p	2496.23	2317.58	2025.15	2024.38	2269.01	2025.63	1697.01	1537.22	2213.24	3116.65	2296.88
1054	mml-miR-92a	UAUUGCACUUGUCCCGGCCUGU	MIMAT0002706	hsa-miR-92a	7568.16	8295.69	6044.79	7386.08	9808.16	9740.68	4470.58	4047.65	8644.8	27374.6	8160.21
1098	mml-miR-296-5p	AGGGCCCCCCCUCAAUCCUGU	MIMAT0006251	hsa-miR-296-5p_mmu-miR-296-5p_rno-miR-296*	110.233	128.454	129.019	97.5687	150.533	119.29	100.649	78.2454	117.793	184.547	134.56
1458	mml-miR-299-5p	UGGUUUACCGUCCCACAUACAU	MIMAT0006255	hsa-miR-299-5p_mmu-miR-299*_rno-miR-299	2534.53	1980.52	2267.69	2582.67	1391.99	1969.39	3330.1	4363.21	1772.16	993.282	2183.63
1022	mml-miR-22	AAGCUGCCAGUUGAAGAACUGU	MIMAT0002330	hsa-miR-22_mmu-miR-22_rno-miR-22	7776.65	7734.58	7633.26	7818.81	5149.13	8675.53	10947.4	12790.7	7746.2	5163.14	7576.94
1154	mml-miR-323-3p	CACAUUACACGGUCGACCUCU	MIMAT0006265	hsa-miR-323-3p_mmu-miR-323-3p_rno-miR-323	780.402	893.318	822.814	679.181	634.808	761.087	818.474	1099.85	713.317	308.29	688.152
3004	mml-miR-409-5p	AGGUUACCCGAGCAACUUUGCAU	MIMAT0006314	hsa-miR-409-5p_mmu-miR-409-5p	364.534	339.834	360.634	262.649	243.055	304.106	351.943	628.705	311.157	125.035	319.365
3057	mml-miR-490-5p	CCAUGGAUCUCCAGGUGGGU	MIMAT0006350	hsa-miR-490-5p	454.552	464.146	516.517	561.187	122.865	330.443	380.742	303.379	429.805	575.76	503.789
2990	mml-miR-34c-5p	AGGCAGUGUAGUUAGCUGAUUGC	MIMAT0006175	hsa-miR-34c-5p_mmu-miR-34c_rno-miR-34c	74.3321	85.0937	77.2127	152.274	73.4293	112.758	78.6586	661.853	69.1029	93.2936	64.2719
3001	mml-miR-296-3p	GAGGGUUGGGUGGAGGCUCUCC	MIMAT0006252	hsa-miR-296-3p_mmu-miR-296-3p_rno-miR-296	549.451	465.317	681.813	978.284	1747.47	803.982	640.664	208.765	723.962	2253.09	1029.97
2943	mml-miR-125a-3p	ACAGGUGAGGUUCUUGGGAGCC	MIMAT0006182	hsa-miR-125a-3p_mmu-miR-125a-3p_rno-miR-125a-3p	81.2292	93.8282	87.7591	95.7823	110.127	121.796	72.651	56.3513	96.6457	199.952	111.115
3267	mml-miR-19a	UGUGCAAAUCUAUGCAAAACUGA	MIMAT0002703	hsa-miR-19a_mmu-miR-19a_rno-miR-19a	3379.54	3345.84	2937.55	3788.5	5369.18	3961.97	1896.51	1660.32	3475.87	11451	3722.97
3158	mml-miR-135b	UAUGGCUUUUCAUUCCUAUGUGA	MIMAT0006191	hsa-miR-135b_mmu-miR-135b_rno-miR-135b	153.207	125.421	114.746	172.642	176.771	184.83	78.814	50.6858	123.376	510.883	205.414
1282	mml-miR-106b	UAAAGUGCUGACAGUGCAGAU	MIMAT0002772	hsa-miR-106b_mmu-miR-106b_rno-miR-106b	9351.4	8535.36	7168.06	9826.85	12563.8	10671.7	5357.99	5328.28	8952.16	24961.6	10185.2
2909	mml-miR-181d	AACAUUCAUUGUUGUCGGUGGGU	MIMAT0006217	hsa-miR-181d_mmu-miR-181d_rno-miR-181d	13878.7	14651.1	14108	12760.6	11354.1	12989.5	9734.87	8478.5	13501	20911.7	13649.9
1082_3	mml-miR-324-3p	ACUGCCCCAGGUGCUGCUGG	MIMAT0006267	hsa-miR-324-3p_mmu-miR-324-3p_rno-miR-324-3p	820.551	811.398	728.188	721.64	889.477	699.923	541.256	504.409	743.344	1143.73	805.459
1063	mml-miR-99b	CACCCGUAGAACCGACCUUGCG	MIMAT0006179	hsa-miR-99b_mmu-miR-99b_rno-miR-99b	6540.87	6318.55	5833.48	6778.42	7433.06	7119.02	5947.14	5693.42	6643.2	12335.2	7750.68
1929	mml-miR-377	AUCACACAAAGGCAACUUUUGU	MIMAT0006306	hsa-miR-377_mmu-miR-377	800.342	861.472	699.965	875.801	645.135	940.539	981.56	1361.94	806.023	382.849	773.854
3009	mml-miR-130b	CAGUGCAAUGAUGAAAGGGCAU	MIMAT0006187	hsa-miR-130b_mmu-miR-130b_rno-miR-130b	4459.57	4708.87	3588.48	3748.92	6014.24	5476.14	1855.53	1624.08	4738.58	10698.5	4251.3
3145	mml-miR-29b	UAGCACCAUUUGAAAUCAGUGUU	MIMAT0006168	hsa-miR-29b_mmu-miR-29b_rno-miR-29b	1022.99	1233.59	1053.06	1201.11	878.404	1697.14	3745.29	4510.96	1414.97	603.305	1161.69
ORB_0510238	mml-miR-758	UUUGUGACCUGGUCCACUACCC	MIMAT0006508	mml-miR-758	303.661	321.324	283.94	249.778	206.088	273.755	341.429	319.457	244.65	91.2292	252.207
3180	mml-miR-770-5p	UCCAGUACCACGUGUCAGGGCCA	MIMAT0006514	hsa-miR-770-5p	256.276	276.259	250.182	225.756	157.123	230.733	410.65	382.838	230.038	71.0827	207.628
1247	mml-miR-34a	UGGCAGUGUCUUAGCUGGUUGU	MIMAT0002499	hsa-miR-34a_mmu-miR-34a_rno-miR-34a	207.351	260.111	278.23	451.099	165.991	456.401	742.234	601.104	238.09	255.182	282.39
1817	mml-miR-487b	AAUCGUACAGGGUCAUCCACUU	MIMAT0006347	hsa-miR-487b_mmu-miR-487b	2803.7	2299.38	2101.33	2446.18	1758.28	2640.99	3210.9	4784.45	2049.33	1004.73	2700.83
1808	mml-miR-410	AAUAUAACACAGAUGGCCUGU	MIMAT0006316	hsa-miR-410_mmu-miR-410_rno-miR-410	1190.34	1274.59	1015.58	1165.42	809.687	1103.42	1649.35	2403.96	981.676	416.968	1274.37
1141	mml-miR-186	CAAAGAAUUCUCCUUUUGGGCU	MIMAT0006220	hsa-miR-186_mmu-miR-186_rno-miR-186	306.712	292.888	286.999	335.558	349.628	369.143	262.406	265.506	346.557	503.793	307.2
2291	mml-miR-210	CUGUGCGUGUGACAGCGGCUGA	MIMAT0006240	hsa-miR-210_mmu-miR-210_rno-miR-210	1673.62	1716.82	2062.76	3265.8	1770.6	1840.01	1018.43	1278.64	2233.53	4146.36	1803.85
2191	mml-miR-484	UCAGGCUCAGUCCCCUCCCGAU	MIMAT0006341	hsa-miR-484_mmu-miR-484_rno-miR-484	7162.93	7691.01	6817.56	5906.47	7740.64	6923.82	4005	3583.69	6226.55	12057.1	7052.75
1101	mml-miR-154	UAGGUUAUCCGUGUUGCCUUCG	MIMAT0006215	hsa-miR-154_mmu-miR-154_rno-miR-154	929.854	998.026	931.985	914.401	627.259	955.108	1095.2	1261.69	835.614	424.189	902.417
1409	mml-miR-146a	UGAGAACUGAAUUCCAUGGGUU	MIMAT0006203	hsa-miR-146a_mmu-miR-146a_rno-miR-146a	396.433	419.05	546.29	536.601	286.853	437.168	712.525	726.727	487.53	254.839	360.141
2791	mml-let-7g	UGAGGUAGUAGUUUGUACAGUU	MIMAT0006157	hsa-let-7g_mmu-let-7g	36521.1	31629.7	30510.2	29816.6	30358.6	29330.6	29691.7	32279.6	32063.4	46266	35836.3
1820	mml-miR-409-3p	GAAUGUUGCUCGGUGAACCCCU	MIMAT0006315	hsa-miR-409-3p_mmu-miR-409-3p	399.634	417.34	364.922	321.413	152.965	348.317	509.501	595.478	322.408	173.345	315.432
IGN_orb_0408133	mml-miR-513b	UUCACAAGGAGGUGUCAUUUAU	MIMAT0005767	hsa-miR-513b	60.2006	75.712	70.8833	55.1184	35.6456	41.0582	61.348	31.0631	49.7772	27.8451	42.0411
1483	mml-miR-26a	UUCAAGUAAUCCAGGAUAGGCU	MIMAT0002349	hsa-miR-26a_mmu-miR-26a_rno-miR-26a	51954.2	50690.6	42941.6	48434.1	49909.8	50543.3	49713.5	32399	52510.1	63789.9	46550.2
1362	mml-miR-148b	UCAGUGCAUCACAGAACUUUGU	MIMAT0006209	hsa-miR-148b_mmu-miR-148b_rno-miR-148b-3p	1092.1	1268.45	1060.59	1072.36	1183.14	1096.7	1077.58	1195.35	1174.3	1991.06	1190.91
3151	mml-miR-454	UAGUGCAAUAUUGCUUAUAGGGU	MIMAT0006338	hsa-miR-454	191.375	191.303	182.022	222.785	245.089	237.745	171.723	158.828	206.038	477.116	227.865
2922	mml-miR-28	AAGGAGCUCACAGUCUAUUGAG	MIMAT0002352	hsa-miR-28-5p_mmu-miR-28_rno-miR-28	380.63	465.616	411.537	513.273	417.423	516.965	594.743	674.062	472.983	441.345	371.877
1310	mml-miR-29c	UAGCACCAUUUGAAAUCGGUUA	MIMAT0006169	hsa-miR-29c_mmu-miR-29c_rno-miR-29c	2340.97	2118.4	2055.32	2426.07	1960.31	2830.79	3759.37	4388	2386.14	1138.52	2498.91
1392	mml-miR-149	UCUGGCUCCGUGUCUUCACUCCC	MIMAT0006210	hsa-miR-149_mmu-miR-149	10765.1	10773.6	10241.5	9610.71	13652.1	13935.8	8357.64	8708.99	12286.7	18014.9	10859.6
ORB_1008006	mml-miR-221	AGCUACAUUGUCUGCUGGGUUUC	MIMAT0002583	hsa-miR-221_mmu-miR-221_rno-miR-221	18814	16588.9	14322.7	15491.9	14702.8	21368.2	22581.3	21930.8	20108.4	18115.6	21034
2890	mml-miR-541	AAAGGAUUCUGCUGUCGGUCCCACU	MIMAT0012784	hsa-miR-541*	35.8588	48.5107	54.7788	37.8718	27.1795	34.1438	60.0241	44.8334	42.4128	21.694	31.7446
3288	mml-miR-488	UUGAAAGGCUAUUUCUUGGUC	MIMAT0006348	hsa-miR-488	475.426	369.399	305.702	564.187	312.913	527.153	430.044	371.629	433.506	611.977	542.503
3147	mml-miR-331-5p	CUAGGUAUGGUCCCAGGGAUCC	MIMAT0006272	hsa-miR-331-5p_mmu-miR-331-5p	221.073	194.53	200.292	188.393	263.905	231.647	153.627	147.35	202.446	294.813	215.099
3148	mml-miR-411	UAGUAGACCGUAUAGCGUACG	MIMAT0006317	hsa-miR-411_mmu-miR-411_rno-miR-411	1463.09	1566.48	1360.34	1164.16	947.271	1344.09	1688.63	2573.72	1433.11	628.435	1157.35
3230	mml-miR-874	CUGCCCUGGCCCGAGGGACCGA	MIMAT0006516	hsa-miR-874_mmu-miR-874_rno-miR-874	395.218	404.529	369.267	376.297	381.938	316.388	295.133	371.738	333.785	249.029	344.594
1878	mml-miR-138	AGCUGGUGUUGUGAAUCAGGCCG	MIMAT0006194	hsa-miR-138_mmu-miR-138_rno-miR-138	39102.2	33907.4	32665.7	29061.5	29566.9	31545.8	39304.8	31021.1	29959.7	19805.1	34311
2913	mml-miR-337-5p	GAACGGCUUCAUACAGGAGUU	MIMAT0006275	hsa-miR-337-5p	227.448	256.964	234.571	259.421	183.547	227.161	262.208	319.213	242.554	145.257	197.156
2080	mml-miR-539	GGAGAAAUUAUCCUUGGUGUGU	MIMAT0006405	hsa-miR-539_mmu-miR-539_rno-miR-539	235.979	257.635	313.041	179.288	145.034	217.997	322.925	531.233	241.879	78.0482	223.434
3217	mml-let-7e	UGAGGUAGGAGGUUGUAUAGUU	MIMAT0006155	hsa-let-7e_mmu-let-7e_rno-let-7e	23274.7	20461.3	18790.8	20009.7	20134.3	20870.8	19758.7	22316.4	20975.6	34282.2	24408.3
2140	mml-miR-144	UACAGUAUAGAUGAUGUACU	MIMAT0006202	hsa-miR-144_mmu-miR-144_rno-miR-144	72.3603	92.2189	123.935	176.978	51.2328	60.7079	202.325	47.2277	77.4985	72.1648	59.9357
3166	mml-miR-105	UCAAAUGCUCAGACUCCUGUGGU	MIMAT0002454	hsa-miR-105	842.905	885.493	727.31	719.27	1032.75	818.157	602.205	652.358	895.898	787.244	888.624
3177	mml-miR-152	UCAGUGCAUGACAGAACUUGG	MIMAT0006214	hsa-miR-152_mmu-miR-152_rno-miR-152	56.9643	91.1693	71.0436	114.265	66.699	91.0451	133.503	140.571	92.4687	70.7233	44.7435
1851	mml-miR-378	ACUGGACUUGGAGUCAGAAGG	MIMAT0006307	hsa-miR-378_mmu-miR-378_rno-miR-378	364.414	396.162	472.231	498.343	354.64	449.704	633.974	780.918	493.623	309.905	386.064
2999	mml-miR-342-5p	AGGGGUGCUAUCUGUGAUUGA	MIMAT0006282	hsa-miR-342-5p	708.69	640.424	558.451	492.834	585.728	412.223	474.31	523.135	524.25	686.353	729.248
ORB_0510084	mml-miR-212	UAACAGUCUCCAGUCAGGGCC	MIMAT0006241	mml-miR-212	92.6214	101.256	109.559	113.06	110.854	176.402	221.853	286.126	91.4704	85.8191	140.798
2960	mml-miR-136	ACUCCAUUUGUUUUGAUGAUGGA	MIMAT0006192	hsa-miR-136_rno-miR-136	85.8474	90.0707	80.1874	111.69	64.1285	90.6097	129.832	309.499	98.8884	62.2552	88.0927
1377	mml-miR-127	UCGGAUCCGUCUGAGCUUGGCU	MIMAT0002281	hsa-miR-127-3p_mmu-miR-127_rno-miR-127	4447	5960.87	5601.54	4183.04	2851.08	4658.64	4830.25	5992.68	4559.19	1897.96	3884.37
3162	mml-miR-654-3p	UAUGUCUGCUGACCAUCACCUU	MIMAT0006496	hsa-miR-654-3p_mmu-miR-654-3p	625.775	588.333	549.663	693.3	361.792	600.757	727.629	965.3	551.423	287.992	608.028
3252	mml-miR-379	UGGUAGACUAUGGAACGUAGG	MIMAT0006308	hsa-miR-379_mmu-miR-379_rno-miR-379	631.711	558.803	615.03	501.241	318.862	465.371	880.59	1315.88	510.582	181.707	586.437
2930	mml-miR-382	GAAGUUGUUCGUGGUGGAUUCG	MIMAT0006311	hsa-miR-382_mmu-miR-382_rno-miR-382	863.73	753.075	678.4	668.318	584.087	673.067	807.202	1210.97	591.166	264.652	879.076
2278	mml-miR-654-5p	UGGUGGGCCGCAGAACAUGUGC	MIMAT0006495	hsa-miR-654-5p	84.8385	80.9409	83.4581	72.8885	92.4585	60.3756	85.3445	96.0933	72.8178	51.5168	77.9907
ORB_0510193	mml-miR-1232	CUGACCCCGACCACCCCGCAG	MIMAT0005587	mml-miR-1232	33.3967	36.377	29.9395	26.5678	54.4365	23.7037	24.9072	28.2762	32.631	23.6251	20.905
2881	mml-miR-543	AAACAUUCGCGGUGCACUUCUU	MIMAT0012787	hsa-miR-543_mmu-miR-543	568.021	605.772	543.385	453.378	363.838	499.818	629.244	843.887	544.366	307.604	481.088
2287	mml-miR-668	UGUCACUCGGCUCGGCCCACUAC	MIMAT0006504	hsa-miR-668_mmu-miR-668_rno-miR-668	103.216	106.561	104.598	101.929	99.1754	103.533	124.492	147.366	100.936	47.8985	109.172
3239	mml-miR-7	UGGAAGACUAGUGAUUUUGUUGU	MIMAT0006159	hsa-miR-7_mmu-miR-7a_rno-miR-7a	2660.77	2283.27	1985.84	2132.78	2147.2	3563.64	6574.23	10272.8	2414.03	1587.39	3109.33
3054	mml-miR-301a	CAGUGCAAUAGUAUUGUCAAAGC	MIMAT0006257	hsa-miR-301a_mmu-miR-301a_rno-miR-301a	4515.84	4687.19	3968.91	4070.75	4723.08	4668.26	4583.81	4208	4561.17	6951.25	4588.16
1863	mml-miR-485-5p	AGAGGCUGGCCGUGAUGAAUUC	MIMAT0006342	hsa-miR-485-5p_mmu-miR-485_rno-miR-485	297.065	303.248	335.034	279.176	226.71	255.97	322.319	411.725	262.176	133.32	311.262
3097	mml-miR-455-3p	GCAGUCCAUGGGCAUAUACAC	MIMAT0006340	hsa-miR-455-3p	157.444	161.498	149.656	265.902	167.883	203.88	318.753	261.754	265.457	282.996	188.348
2182	mml-miR-92b	UAUUGCACUCGUCCCGGCCUCC	MIMAT0006177	hsa-miR-92b_mmu-miR-92b_rno-miR-92b	2338.44	2773.88	2284.04	2010.83	2282.61	4949.3	3475.05	2805.62	3029.32	3215.77	3140.22
ORB_0608029	mml-miR-299-3p	UAUGUGGGACGGUAAACCGCUU	MIMAT0006256	mmu-miR-299	445.899	402.367	366.241	530.301	243.311	458.281	584.377	689.922	346.963	220.251	468.953
ORB_0510190	mml-miR-147b	GUGUGCGGAAGUGCUUCUGCU	MIMAT0006207	mml-miR-147b	38.4925	54.6796	47.7231	49.3805	49.1586	42.5627	42.7533	26.3597	61.3492	47.1929	45.9312
3186	mml-miR-671-3p	UCCGGUUCUCAGGGCUCCACC	MIMAT0006506	hsa-miR-671-3p_mmu-miR-671-3p_rno-miR-671	64.8648	77.2268	76.6882	79.281	56.77	59.6737	74.873	58.2705	73.4773	94.5514	69.0176
2197	mml-miR-338-3p	UCCAGCAUCAGUGAUUUUGUUG	MIMAT0006278	hsa-miR-338-3p_mmu-miR-338-3p	948.009	1129.13	1083.74	1139.47	805.498	1149.44	940.782	1017.68	1050.22	1319.39	1052.71
3204	mml-miR-9	UCUUUGGUUAUCUAGCUGUAUGA	MIMAT0006160	hsa-miR-9_mmu-miR-9_rno-miR-9	42760.8	35807.3	30488.5	49911.6	48142.9	51157.1	37417.6	32401.5	40631.5	63794.5	46415.5
3276	mml-miR-340	UUAUAAAGCAAUGAGACUGAUU	MIMAT0006281	hsa-miR-340_mmu-miR-340-5p_rno-miR-340-5p	2071.99	1977.73	1827.8	2255.25	2802.21	2550.07	1737.49	1830.7	2129.47	4133.9	2290.46
1014	mml-miR-132	UAACAGUCUACAGCCAUGGUCG	MIMAT0006188	hsa-miR-132_mmu-miR-132_rno-miR-132	2157.76	2122.81	1768.75	2245.34	2068.46	2817.1	4334.01	5673.95	2192.17	1712.08	2652.47
2288	mml-miR-431	UGUCUUGCAGGCCGUCAUGCA	MIMAT0006326	hsa-miR-431_mmu-miR-431_rno-miR-431	59.2036	89.7506	68.3072	59.5332	52.1598	57.7202	73.7462	68.1438	72.1048	44.6258	50.7792
1866	mml-miR-369-5p	AGAUCGACCGUGUUAUAUUCGC	MIMAT0006293	hsa-miR-369-5p_mmu-miR-369-5p_rno-miR-369-5p	83.4153	97.8118	90.8338	85.7	62.4011	98.1414	94.792	147.406	105.831	54.8532	68.7499
ORB_0510311	mml-miR-32	UAUUGCACAUUACUAAGUUGC	MIMAT0002385	mml-miR-32	51.5443	79.7158	66.9816	65.1827	61.5454	62.2914	69.3118	35.0314	76.4453	92.776	56.1091
1940	mml-miR-502-5p	AUCCUUGCUAUCUGGGUGCUA	MIMAT0006365	hsa-miR-502-5p	26.8311	49.5431	48.4008	36.6847	32.669	35.1661	46.1448	28.4129	35.0328	33.7238	27.7038
1169	mml-miR-142-5p	CAUAAAGUAGAAAGCACUACU	MIMAT0006199	hsa-miR-142-5p_mmu-miR-142-5p_rno-miR-142-5p	51.1286	77.3232	79.0644	119.953	28.732	57.6892	118.803	80.4305	89.4308	43.5009	33.5129
3260	mml-miR-142-3p	UGUAGUGUUUCCUACUUUAUGGA	MIMAT0006200	hsa-miR-142-3p_mmu-miR-142-3p_rno-miR-142-3p	33.1573	49.206	39.572	36.9183	28.7489	33.0344	43.616	20.3638	37.9408	26.6281	21.7066
1865	mml-miR-383	AGAUCAGAAGGUGAUUGUGGCU	MIMAT0006312	hsa-miR-383	1336.85	1824.65	2171.4	1405.73	586.719	1019.26	1731.84	1603.19	1247.25	694.89	1274.83
2196	mml-miR-485-3p	GUCAUACACGGCUCUCCUCUCU	MIMAT0006343	hsa-miR-485-3p	718.671	776.291	705.105	595.738	566.452	758.39	781.929	866.09	690.228	319.407	698.405
1312	mml-miR-15a	UAGCAGCACAUAAUGGUUUGUG	MIMAT0002650	hsa-miR-15a_mmu-miR-15a	8543.02	8973.74	8522.38	13037	20652.3	16913.7	8031.15	6723.72	11834.1	33067.6	10697.8
1361	mml-miR-148a	UCAGUGCACUACAGAACUUUGU	MIMAT0006208	hsa-miR-148a_mmu-miR-148a	300.321	287.346	275.43	442.674	243.771	274.911	335.038	423.003	330.681	208.631	270.926
1822	mml-miR-363	AAUUGCACGGUAUCCAUCUGUA	MIMAT0006290	hsa-miR-363_mmu-miR-363_rno-miR-363	445.404	380.629	352.294	608.946	321.868	487.824	387.195	473.797	634.83	465.256	440.306
1311	mml-miR-195	UAGCAGCACAGAAAUAUUGGC	MIMAT0006228	hsa-miR-195_mmu-miR-195_rno-miR-195	10602.2	10884.2	9717.28	9912.55	5430.72	12219.9	11339.3	10023.9	9447.39	17746.8	11463
2162	mml-miR-503	UAGCAGCGGGAACAGUUCUGCAG	MIMAT0006367	hsa-miR-503	121.014	144.49	137.929	108.19	84.6313	162.376	176.309	146.495	148.213	66.5176	107.081
ORB_0510068	mml-miR-153	UUGCAUAGUCACAAAAGUGA	MIMAT0002271	mml-miR-153	210.572	200.101	191.877	227.131	198.576	205.406	160.879	170.755	185.459	249.954	236.584
ORB_0510089	mml-miR-297	AUGUAUGUGUGCAUGUGCAU	MIMAT0006253	mml-miR-297	74.3383	51.6356	84.8344	33.8489	292.333	28.9131	31.264	13.3543	43.0995	27.7474	38.1501
3060	mml-miR-885-5p	UCCAUUACACUACCCUGCCUCU	MIMAT0006522	hsa-miR-885-5p	1442.03	1646.3	1696.48	1253.46	1074.04	1296.88	1738.88	1818.29	1402.56	1133.87	1470.71
1287	mml-miR-200a	UAACACUGUCUGGUAACGAUGU	MIMAT0006233	hsa-miR-200a_mmu-miR-200a_rno-miR-200a	25.9156	77.6134	56.1914	30.7692	35.9605	44.7236	47.0561	43.146	61.8336	86.4739	38.045
1139	mml-miR-25	CAUUGCACUUGUCUCGGUCUGA	MIMAT0002774	hsa-miR-25_mmu-miR-25_rno-miR-25	1099.17	1449.24	1131.07	1377.14	2336.99	1589.97	897.377	913.516	1409.11	4858.91	1168.05
1064	mml-miR-100	AACCCGUAGAUCCGAACUUGUG	MIMAT0002422	hsa-miR-100_mmu-miR-100_rno-miR-100	8051.08	7641.2	5292.95	10095.2	11826.2	12038.9	7838.89	7782.8	8200.46	20886.2	9162.59
1068	mml-miR-99a	AACCCGUAGAUCCGAUCUUGUG	MIMAT0002410	hsa-miR-99a_mmu-miR-99a_rno-miR-99a	31424.9	40960.4	30384.9	32887.2	43189.9	45782.4	29992.5	28158	35460.3	63793.1	35720.1
2977	mml-miR-219-3p	AGAAUUGUGGCUGGACAUCUGU	MIMAT0006246	hsa-miR-219-2-3p_rno-miR-219-2-3p	41.4062	86.6942	42.4172	44.9036	38.992	149.98	119.265	183.911	74.0765	29.1966	60.111
2984	mml-miR-103	AGCAGCAUUGUACAGGGCUAUGA	MIMAT0002447	hsa-miR-103_mmu-miR-103_rno-miR-103	51813.1	55137.3	59048.5	43702.2	51797	50029.8	41796.4	32401.9	53991.4	61159.4	46554.3
ORB_0510160	mml-miR-29a	CUAGCACCAUCUGAAAUCGGUU	MIMAT0002365	mml-miR-29a	1320.48	1551.75	1192.34	1484.62	1080.99	2216.64	3934.51	5399.95	1372.4	1556.16	1438.2
IGN_orb_0408129	mml-miR-1234	UCGGCCUGACCACCCACCCCAC	MIMAT0012790	hsa-miR-1234	134.506	129.389	247.978	106.129	267.598	137.028	269.052	116.181	90.0142	110.223	173.87
2237	mml-miR-146b-5p	UGAGAACUGAAUUCCAUAGGCU	MIMAT0006204	hsa-miR-146b-5p_mmu-miR-146b	1111.56	1208.92	1485.97	1037.28	1100.29	1030.41	1209.4	1973.25	1146.07	1605.9	1670.48
2772	mml-miR-151-5p	UCGAGGAGCUCACAGUCUAGU	MIMAT0006212	hsa-miR-151-5p_mmu-miR-151-5p_rno-miR-151	3916.24	3641.03	3127.66	4209.65	4316.39	4801.87	3856.41	4412.37	3880.99	5797.09	4206.1
2584	mml-let-7d	AGAGGUAGUAGGUUGCAUAGUU	MIMAT0006154	hsa-let-7d_mmu-let-7d_rno-let-7d	44418.1	34339	36222.2	47017.4	39563.5	49295.7	39823.9	32401.6	38675.8	63794.2	46554.9
1489	mml-miR-204	UUCCCUUUGUCAUCCUAUGCCU	MIMAT0006235	hsa-miR-204_mmu-miR-204_rno-miR-204	1156.84	1200.63	1791.65	1757.61	1949.52	1569.16	901.254	1224.08	1516.49	3107.8	1238.52
ORB_0510028	mml-miR-513a	UUCACAGGGAGGUGUCAUUUAU	MIMAT0005768	mml-miR-513a	58.2733	78.008	85.5872	54.4701	93.7253	44.4035	61.348	31.1491	55.1898	41.7449	57.3138
ORB_0510259	mml-miR-198	GGUCCAGAGGGGAAAUAGG	MIMAT0002610	mml-miR-198	411.739	75.4705	245.133	78.015	725.127	89.0043	39.1683	28.4998	146.905	152.821	288.659
3261	mml-miR-223	UGUCAGUUUGUCAAAUACCCC	MIMAT0002588	hsa-miR-223_mmu-miR-223_rno-miR-223	131.286	231.274	147.216	420.349	74.9661	170.297	568.546	469.538	225.162	173.253	120.13
1995	mml-miR-497	CAGCAGCACACUGUGGUUUGU	MIMAT0006359	hsa-miR-497	7468.45	7420.27	6609.05	7581.43	3398.64	8168.47	7899.1	6112.98	6283.01	11156.3	8126.73
2171	mml-miR-381	UAUACAAGGGCAAGCUCUCUGU	MIMAT0006310	hsa-miR-381_mmu-miR-381	1100.99	1299.65	1128.82	1039.83	748.817	1143.92	1268.36	1437.24	1143.94	464.752	1104.99
1959	mml-miR-532-5p	CAUGCCUUGAGUGUAGGACCGU	MIMAT0006403	hsa-miR-532-5p_mmu-miR-532-5p	91.1022	120.41	104.45	108.832	91.9765	111.647	156.237	185.455	118.825	100.676	99.5333
3089	mml-miR-551a	GCGACCCACUCUUGGUUUCCA	MIMAT0006419	hsa-miR-551a	279.234	302.214	271.783	457.355	179.505	317.836	199.218	143.708	401.416	300.703	239.452
2248	mml-miR-496	UGAGUAUUACAUGGCCAAUCUC	MIMAT0006358	hsa-miR-496_mmu-miR-496_rno-miR-496	287.175	427.131	463.57	320.711	280.01	308.851	400.94	282.662	374.218	202.577	285.909
2915	mml-miR-193b	AACUGGCCCUCAAAGUCCCGCU	MIMAT0006227	hsa-miR-193b	1031.95	1152.75	1274.57	755.679	493.26	1004.06	832.785	569.993	762.202	1365.08	1162.29
2281	mml-miR-30c	UGUAAACAUCCUACACUCUCAGC	MIMAT0006170	hsa-miR-30c_mmu-miR-30c_rno-miR-30c	5488.48	5022.52	5127.78	7007.97	6699.82	7138.72	7038.81	6682.49	5873.59	9506.71	6576.51
2231	mml-miR-493	UGAAGGUCUACUGUGUGCCAGG	MIMAT0006355	hsa-miR-493_rno-miR-493	28.7023	54.2323	52.6698	25.55	50.3462	35.7845	35.6162	25.2072	38.5723	27.6332	25.548
3210	mml-miR-192	CUGACCUAUGAAUUGACAGCC	MIMAT0006224	hsa-miR-192_mmu-miR-192_rno-miR-192	223.094	216.792	228.285	198.335	159.332	195.944	214.384	184.161	190.372	255.522	220.436
3190	mml-miR-542-5p	UCGGGGAUCAUCAUGUCACGAGA	MIMAT0006406	hsa-miR-542-5p	44.5579	67.7259	71.8347	39.5255	36.5748	51.7941	67.3055	46.3141	58.3621	37.7046	41.9944
ORB_0510192	mml-miR-1235	UCUAACCGCACCGUCCCCCAG	MIMAT0005590	mml-miR-1235	39.4989	55.1255	45.8857	34.5084	70.8888	53.0426	25.5474	40.3187	48.215	36.6281	29.0828
3215	mml-miR-339-3p	UGAGCGCCUCGACGACAGAGCCG	MIMAT0006280	hsa-miR-339-3p	601.068	652.206	770.241	675.941	857.564	746.854	593.74	578.28	720.646	564.748	604.536
3255	mml-miR-876-3p	UGGUGGUUUACAAAGUAAUUCA	MIMAT0006520	hsa-miR-876-3p	50.6231	69.1196	76.4083	69.3439	38.9799	59.7483	73.7786	47.4812	55.4749	90.5768	64.5923
3225	mml-miR-767-5p	UGCACCAUGGUUGUCUGAGCAUG	MIMAT0006510	hsa-miR-767-5p	385.608	369.521	341.491	342.387	423.764	365.219	255.691	276.32	339.515	350.943	484.176
ORB_0510094	mml-miR-133a	UUGUCCCCUUCAACCAGCUGU	MIMAT0002244	mml-miR-133a	40.6054	68.8994	53.62	35.8501	40.5976	41.7415	43.437	34.7255	54.929	54.3356	39.6155
1313	mml-miR-15b	UAGCAGCACAUCAUGGUUUACA	MIMAT0002207	hsa-miR-15b_mmu-miR-15b_rno-miR-15b	3768.65	4419.32	3767.98	4839.05	7605.48	5098.12	3495.7	3193.01	4101.09	17978.7	4305.35
2919	mml-miR-129-3p	AAGCCCUUACCCCAAAAAGUAU	MIMAT0006186	hsa-miR-129*	7185.49	8338.76	8712.17	6015.32	3126.7	5534.65	6847.3	7931.4	6155.6	4290.94	6412.94
1934	mml-miR-376b	AUCAUAGAGGAAAAUCCAUGUU	MIMAT0006304	hsa-miR-376b	1520.94	1685.73	1124.53	1208.05	1246.86	1500.97	1214.51	1696.13	1426.73	738.448	1379.24
3129	mml-miR-889	UUAAUAUCGGACAACCAUUGU	MIMAT0006528	hsa-miR-889	35.1102	51.9743	47.4064	38.9009	29.0806	42.359	57.2565	65.43	51.1718	24.6269	42.4125
IGN_orb_0408118	mml-miR-1224*	CCCCACCUCCUCUCUCCUCAG	MIMAT0005571	hsa-miR-1224-3p	190.082	167.415	208.101	113.372	271.817	117.379	141.256	107.839	146.322	125.122	157.291
2740	mml-miR-16	UAGCAGCACGUAAAUAUUGGCG	MIMAT0002651	hsa-miR-16_mmu-miR-16_rno-miR-16	26976.8	29054.9	23422.2	38532.8	48087.4	46522.3	24180.4	22425.8	27724.9	63787.2	30573.6
1924	mml-miR-374b	AUAUAAUACAACCUGCUAAGUG	MIMAT0006301	hsa-miR-374b_mmu-miR-374_rno-miR-374	619.415	619.523	579.228	746.663	753.376	808.281	663.844	716.495	650.876	1229.72	674.571
IGN_orb_0408117_3	mml-miR-1224	GUGAGGACUCGGGAGGUGG	MIMAT0005570	hsa-miR-1224-5p	3499.33	1677	2732.8	1205.26	9344.19	1987.23	1854.08	1629.43	2689.83	1287.07	1849.83
ORB_0510174	mml-miR-1225-3p	CUGAGCCCCUGUGCCGCCCCCAG	MIMAT0005575	mml-miR-1225-3p	158.908	130.409	152.755	92.9923	424.462	87.1048	93.4304	106.683	116.813	106.645	121.754
2121	mml-miR-499-5p	UUAAGACUUGCAGUGAUGUUU	MIMAT0006361	hsa-miR-499-5p_mmu-miR-499_rno-miR-499	55.6819	62.6248	57.4923	62.6774	42.5433	56.3802	49.908	59.0145	66.8071	43.1471	42.3469
3257	mml-miR-30a-5p	UGUAAACAUCCUCGACUGGAAG	MIMAT0002369	hsa-miR-30a_mmu-miR-30a_rno-miR-30a	4039.91	4057.34	3253.02	4893.15	3979.62	5177.82	5812.53	5687.75	3886.95	4942.16	3845.05
3183	mml-miR-361-3p	UCCCCCAGGUGUGAUUCUGAUUU	MIMAT0006287	hsa-miR-361-3p	400.68	389.12	492.645	436.29	400.44	451.322	324.745	410.785	419.561	698.51	379.786
2988	mml-miR-885-3p	AGGCAGCGGGGUGUAGUGGAUA	MIMAT0006523	hsa-miR-885-3p	270.155	189.932	259.701	232.207	443.99	257.605	147.092	154.062	220.615	282.112	259.456
2282	mml-miR-30e	UGUAAACAUCCUUGACUGGAAG	MIMAT0006172	hsa-miR-30e_mmu-miR-30e_rno-miR-30e	2325.17	2513.37	2399.3	2781.67	2902.87	3431.71	2894.86	2559.91	2874.24	4516.03	2484.51
1315	mml-miR-21	UAGCUUAUCAGACUGAUGUUGA	MIMAT0002320	hsa-miR-21_mmu-miR-21_rno-miR-21	494.993	509.468	526.994	872.85	585.253	749.041	704.658	588.529	710.68	1029.01	511.216
3265	mml-miR-134	UGUGACUGGUUGACCAGAGGGG	MIMAT0006190	hsa-miR-134_mmu-miR-134_rno-miR-134	230.614	233.854	217.738	250.865	133.52	234.11	282.994	331.896	223.708	89.4988	244.017
ORB_0510109	mml-miR-552	AACGGGUGACUGGUUAGACAA	MIMAT0006421	mml-miR-552	20.3273	29.984	45.547	30.9743	121.197	42.4617	26.3941	12.0286	31.0241	135.404	32.7362
2402	mml-miR-502-3p	AAUGCACCUGGGCAAGGAUUCA	MIMAT0006366	hsa-miR-502-3p	67.6285	81.2283	55.5313	68.3549	62.2088	66.6962	99.8603	97.4556	72.7615	67.7729	66.1262
ORB_0510179	mml-miR-27a	UUCACAGUGGCUAAGUUCCGCC	MIMAT0002753	mml-miR-27a	1214.26	1179.98	1300.42	1500.03	466.758	1297.63	1513.3	1620.59	1239.61	894.828	1048.03
ORB_0510006	mml-miR-1239	UUCCCCAUUCUGCCUGGCCUAG	MIMAT0005594	mml-miR-1239	40.7739	68.5539	69.4255	37.8174	42.1477	40.2103	54.4996	60.9501	55.749	45.0254	32.2081
ORB_0510058	mml-miR-664	UAUUCAUUUAUCCCCAGCCUA	MIMAT0006503	mml-miR-664	60.2329	107.141	105.006	74.9722	90.2689	67.8263	93.7561	63.2721	90.2057	67.4818	64.3374
3253	mml-miR-675	UGGUGCGGAGAGGGCCCACAGUG	MIMAT0006507	hsa-miR-675	256.89	99.005	193.222	81.3861	573.784	99.4298	74.0732	44.7221	147.324	152.063	178.358
1199	mml-miR-151-3p	CUAGACUGAAGCUCCUUGAGG	MIMAT0006213	hsa-miR-151-3p	867.193	725.789	629.547	867.266	815.865	1045.25	727.325	810.385	712.247	1359.26	850.553
3191	mml-miR-187	UCGUGUCUUGUGUUGCAGCCGG	MIMAT0006221	hsa-miR-187_mmu-miR-187_rno-miR-187	175.872	140.951	131.713	104.589	84.7393	99.5765	266.011	167.557	147.874	64.6356	163.65
3023	mml-miR-23b	AUCACAUUGCCAGGGAUUACC	MIMAT0006165	hsa-miR-23b_mmu-miR-23b_rno-miR-23b	6513.8	7186.13	6454.47	7800.26	5535.48	7968.95	7658.72	9248.46	7192.3	9621.86	6811.74
3300	mml-miR-129-5p; mml-miR-129	CUUUUUGCGGUCUGGGCUUGC	MIMAT0006185; MIMAT0012775	hsa-miR-129-5p_mmu-miR-129-5p_rno-miR-129	888.906	853.442	1095.59	1002.41	813.696	795.815	850.391	1082.45	621.112	587.354	1204.14
2985	mml-miR-423-3p	AGCUCGGUCUGAGGCCCCUCAGU	MIMAT0006322	hsa-miR-423-3p_mmu-miR-423-3p_rno-miR-423	1677.02	1922.12	1759.54	1709.37	1922.87	1719.55	1578.91	1636.07	1686.43	2892.66	1613.9
ORB_0510039	mml-miR-188	CAUCCCUUGCAUGGUGGAGGGU	MIMAT0002307	mml-miR-188	54.5244	51.2107	65.6916	51.7317	124.62	44.3307	59.0241	34.0153	56.1007	47.0079	50.837
1852	mml-miR-193a-3p	AACUGGCCUACAAAGUCCCAGU	MIMAT0006226	hsa-miR-193a-3p_mmu-miR-193_rno-miR-193	32.3617	62.91	52.4336	64.9759	40.1939	66.9287	231.402	95.0176	77.2218	57.4121	31.8264
ORB_0510132	mml-miR-934	UGUCUACUACUGGAGACACUG	MIMAT0006536	mml-miR-934	23.8643	54.6552	44.9784	25.1189	29.6522	31.6392	50.9257	20.9086	40.3008	27.1333	20.1012
1033	mml-let-7f	UGAGGUAGUAGAUUGUAUAGUU	MIMAT0006156	hsa-let-7f_mmu-let-7f_rno-let-7f	59698.6	48364	44602.3	62208.3	51181.4	51154.6	55183.9	32400.7	52209	63792.1	46550.9
ORB_0510133	mml-miR-670	UCCCUGAGUGUAUGUGGUGAA	MIMAT0012792	mml-miR-670	51.2288	72.7914	74.8931	56.2839	72.46	47.2319	65.7573	32.8943	66.8071	51.0971	40.33
2136	mml-miR-216a	UAAUCUCAGCUGGCAACUGUGA	MIMAT0006242	hsa-miR-216a_mmu-miR-216a_rno-miR-216a	54.6322	82.7001	58.3381	49.3072	141.173	48.8543	53.1613	29.9641	88.5136	53.9024	68.4586
2883	mml-miR-618	AAACUCUACUUGUCCUUCUGAGU	MIMAT0006468	hsa-miR-618	34.919	58.0014	61.1329	40.5057	38.7455	34.2151	49.1949	19.0756	48.858	33.0044	25.3158
1143	mml-miR-218	UUGUGCUUGAUCUAACCAUGU	MIMAT0002574	hsa-miR-218_mmu-miR-218_rno-miR-218	1219.74	576.841	640.921	801.264	788.329	792.793	1584.38	1849.48	954.309	423.74	1063.19
1423	mml-miR-98	UGAGGUAGUAAGUUGUAUUGUU	MIMAT0002404	hsa-miR-98_mmu-miR-98_rno-miR-98	2301.5	1697.72	1593.03	2459.94	2154.4	2243.94	2380.25	2682.39	1654.42	3395.32	2759.27
ORB_0510130	mml-miR-147a	GUGUGUGGAAAUGCUUCUGCUA	MIMAT0006206	mml-miR-147a	29.4755	46.5663	54.3118	37.2437	43.5034	29.2781	53.2882	19.7407	52.1644	40.1376	33.5242
2903	mml-miR-362-3p	AACACACCUAUUCAAGGAUUCA	MIMAT0006289	hsa-miR-362-3p	77.5858	109.122	96.0504	105.323	80.6418	88.9359	156.304	129.613	117.92	80.5787	90.4829
3050	mml-miR-892	CACUGUGUCCUUUCUGCGUAG	MIMAT0006531	hsa-miR-892a	22.4085	46.4352	46.7203	32.8357	35.7268	32.4654	40.0488	26.8725	49.6019	34.4995	32.8049
3042	mml-miR-191	CAACGGAAUCCCAAAAGCAGCUG	MIMAT0006223	hsa-miR-191_mmu-miR-191_rno-miR-191	6685.83	8342.88	7985.37	5499.69	6448.55	6888.15	7187.66	7555.07	7920.89	7853.46	6607.47
1480	mml-miR-374a	UUAUAAUACAACCUGAUAAGUG	MIMAT0006300	hsa-miR-374a	44.8776	82.7236	72.9226	68.276	66.3591	65.1979	73.5695	51.77	75.7864	96.767	52.4551
2138	mml-miR-365	UAAUGCCCCUAAAAAUCCUUAU	MIMAT0006291	hsa-miR-365_mmu-miR-365_rno-miR-365	153.846	167.338	222.493	182.149	85.4459	168.279	214.515	177.614	148.649	209.292	183.98
2267	mml-miR-449a	UGGCAGUGUAUUGUUAGCUGGU	MIMAT0006330	hsa-miR-449a_mmu-miR-449a_rno-miR-449a	39.8292	89.2914	61.5874	119.866	59.131	122.889	57.9501	154.21	58.2269	115.342	51.7095
1487	mml-miR-197	UUCACCACCUUCUCCACCCAGC	MIMAT0006230	hsa-miR-197	938.993	733.992	828.898	1028.98	945.592	796.141	1069.26	779.966	681.818	1310.59	1059.5
3130	mml-miR-500	UAAUCCUUGCUACCUGGGUGAGA	MIMAT0006363	hsa-miR-500	89.7187	136.811	109.595	116.393	71.6587	91.4668	165.605	142.956	135.985	91.2566	93.0347
1057	mml-miR-214	ACAGCAGGCACAGACAGGCAG	MIMAT0002555	rno-miR-214	828.3	251.496	587.855	204.31	1095.87	119.31	161.115	138.367	260.07	135.834	425.512
ORB_0510156	mml-miR-512-5p	CACUCAGCCUCGGGGGCACUUUC	MIMAT0006371	mml-miR-512-5p	185.664	174.661	165.248	77.7142	305.796	119.527	120.642	66.9414	224.777	210.668	96.2544
2935	mml-miR-362-5p	AAUCCUUGGAACCUAGGUGUGAGU	MIMAT0006288	hsa-miR-362-5p	118.544	149.207	97.2543	131.725	92.0269	142.907	196.732	199.627	158.185	112.881	120.335
1490	mml-miR-211	UUCCCUUUGUCAUCCUUUGCCU	MIMAT0002547	mmu-miR-211_rno-miR-211	59.9181	119.458	98.5497	81.9109	64.703	75.779	93.7721	47.769	85.5034	75.1548	55.9264
2083	mml-miR-449b	AGGCAGUGUAUUGUUAGCUGGC	MIMAT0006331	hsa-miR-449b	31.4059	34.5036	45.6962	107.097	46.511	130.835	52.8692	159.565	35.7473	121.704	37.5617
1431	mml-let-7b	UGAGGUAGUAGGUUGUGUGGUU	MIMAT0006152	hsa-let-7b_mmu-let-7b_rno-let-7b	59776.5	60057.6	54700.8	62189.9	51799	51155.6	59374.9	32401.3	60888.4	63794.3	46554.1
ORB_0510305	mml-miR-638	AGGGAUCGCGGGCGGGCGGCGGCCU	MIMAT0006480	mml-miR-638	52164.7	19409.9	46412.4	13139.1	51796	18121.3	12955	11589.7	32151.3	21030.7	26198.5
2986	mml-miR-492	AGGACCUGCGGGACAAGAUUCUU	MIMAT0006354	hsa-miR-492	34.0391	58.5193	48.9489	31.8723	37.2784	37.3532	40.3754	22.5776	45.886	31.6894	26.2916
3263	mml-miR-346	UGUCUGCCCGCAUGCCUGCCUCU	MIMAT0006285	hsa-miR-346	132.653	142.345	157.415	148.757	148.695	127.322	185.543	182.817	152.192	132.049	157.828
2978	mml-miR-139-3p	GGAGACGCGGCCCUGUUGGAGU	MIMAT0006196	hsa-miR-139-3p	517.661	610.395	641.083	371.962	301.99	405.858	518.651	714.809	646.551	392.416	553.917
ORB_1008008	mml-miR-339-5p	UCCCUGUCCUCCAGGAGCUCACG	MIMAT0006279	hsa-miR-339-5p_mmu-miR-339-5p_rno-miR-339-5p	258.181	317.499	326.662	389.029	195.934	394.174	392.513	213.024	415.027	275.482	296.829
ORB_0510045	mml-miR-890	UACUUGGAAAGGCACCAGUU	MIMAT0006529	mml-miR-890	37.0439	31.2615	44.9092	39.1561	41.5703	23.9763	44.4354	25.9969	39.5765	33.5176	38.0654
3196	mml-miR-628-3p	UCUAGUAAGAGUGGCAGUCGA	MIMAT0006475	hsa-miR-628-3p	304.256	254.423	180.032	229.925	240.526	231.577	315.092	331.915	201.014	220.364	312.253
3240	mml-miR-206	UGGAAUGUAAGGAAGUGUGUGG	MIMAT0006237	hsa-miR-206_mmu-miR-206_rno-miR-206	36.2033	49.0109	51.1959	24.6536	251.088	26.9481	23.6335	11.3524	34.7253	37.1304	25.4297
3169	mml-miR-26b	UUCAAGUAAUUCAGGAUAGGU	MIMAT0006166	hsa-miR-26b_mmu-miR-26b_rno-miR-26b	700.462	737.635	609.962	1219.03	956.152	1442.57	1106.79	1255.46	950.239	1863.13	769.151
ORB_0510345	mml-miR-30b	UGUAAACAUCCUACACUCAGC	MIMAT0002213	mml-miR-30b	8671.26	8980.42	9418.01	9681.11	9417.51	10842.7	9424.48	10310.5	8541.34	14132.3	9823.01
3024	mml-miR-23a	AUCACAUUGCCAGGGAUUUCC	MIMAT0002752	hsa-miR-23a_mmu-miR-23a_rno-miR-23a	6732.45	6719.43	7155.63	9176.89	4105.04	7200.44	7796.08	9383.15	6276.55	7291.5	6722.18
1775	mml-miR-216b	AAAUCUCUGCAGGCAAAUGUGA	MIMAT0006243	hsa-miR-216b_mmu-miR-216b	30.0887	35.8327	21.9828	20.7969	105.066	29.9127	31.0704	11.5291	47.8292	22.6712	35.6353
2916	mml-miR-452	AACUGUUUGCAGAGGAAACUGA	MIMAT0006336	hsa-miR-452	35.3291	53.6055	53.8327	41.7125	47.6271	23.2909	32.7623	20.7508	57.2168	45.729	27.1179
ORB_0510215	mml-miR-298	AGCAGAAGCCGGGUGGUUCUCCCA	MIMAT0006254	mml-miR-298	298.624	95.0264	213.829	61.0231	720.413	67.1235	45.8187	33.438	134.184	116.04	161.41
1883	mml-miR-650a	AGGAGGCAGCGCUCUCAGGAC	MIMAT0006488	hsa-miR-650	44.8941	26.0366	46.7922	32.2192	120.271	17.7359	21.5055	9.17957	38.5992	32.2503	32.1285
3214	mml-miR-143	UGAGAUGAAGCACUGUAGCUC	MIMAT0006201	hsa-miR-143_mmu-miR-143	2701.2	2380.51	3355.14	3669.98	2120.35	3200.8	4279.55	5103.07	5197.48	2002.13	2299.74
3020	mml-miR-208b	AUAAGACGAACAAAAGGUUUGU	MIMAT0006239	hsa-miR-208b_mmu-miR-208b	40.9471	44.0675	42.9456	44.814	38.0756	44.1113	29.5852	22.3708	41.0207	24.6116	39.7454
2342	mml-miR-375	UUUGUUCGUUCGGCUCGCGUGA	MIMAT0006302	hsa-miR-375_mmu-miR-375_rno-miR-375	38.577	50.9566	62.5953	42.3624	48.5897	49.0378	44.4553	72.08	58.3621	45.6805	38.9505
3199	mml-miR-330-5p	UCUCUGGGCCUGUGUCUUAGGC	MIMAT0006270	hsa-miR-330-5p_mmu-miR-330_rno-miR-330	45.6016	67.9074	79.0049	49.0837	97.2959	50.7287	59.0928	39.3923	70.6826	58.061	58.7761
3032	mml-miR-628-5p	AUGCUGACAUAUUUACUAGAGG	MIMAT0006474	hsa-miR-628-5p	340.533	256.873	208.746	269.617	215.633	244.703	268.054	356.523	226.095	278.01	372.708
ORB_0510128	mml-miR-422a	ACUGGACUCAGGGUCAGAAGGC	MIMAT0006320	mml-miR-422a	57.6406	63.9537	83.6048	77.8217	111.614	61.0527	71.6013	69.9556	82.8927	57.9722	64.2666
IGN_orb_0408122	mml-miR-1226	UCACCAGCCCUGUGUUCCCUAG	MIMAT0005579	hsa-miR-1226	172.663	211.718	183.359	152.504	230.165	138.806	161.865	148.712	182.115	172.724	179.959
2074	mml-miR-551b	GCGACCCAUACUUGGUUUCAG	MIMAT0006420	hsa-miR-551b_mmu-miR-551b	4977.34	4181.22	4476.51	4252.03	5573.48	5377.39	3704.11	4009.42	5386.35	3773.54	5464.83
ORB_0510157	mml-miR-145	GUCCAGUUUUCCCAGGAAUCCCUU	MIMAT0002266	mml-miR-145	2945.87	2748.14	2846.14	3887.26	1903.66	3027.96	4831.08	5095.91	4757.23	2173.19	2644.73
ORB_1008005	mml-miR-199a-3p	ACAGUAGUCUGCACAUUGGUUA	MIMAT0006232	hsa-miR-199a-3p; hsa-miR-199b-3p_mmu-miR-199a-3p_rno-miR-199a-3p	438.426	329.209	372.79	1317.23	360.603	434.421	674.729	1039.02	1499.2	538.858	324.702
ORB_0510044	mml-miR-1241	CUCACCUCUCUGUGCCUUCCAG	MIMAT0005862	mml-miR-1241	32.0557	48.8163	53.4943	28.8553	40.4868	21.4635	43.3101	18.857	46.9514	32.6976	31.2203
2983	mml-miR-107	AGCAGCAUUGUACAGGGCUAUCA	MIMAT0002458	hsa-miR-107_mmu-miR-107_rno-miR-107	46031.1	50142.2	48095	36331.9	42976.8	41180.2	39468.2	31071.9	38984.5	51321.9	40809.7
ORB_0510139	mml-miR-627	UCCUCUUUUCUUAGAGACUCAC	MIMAT0006473	mml-miR-627	42.7309	70.2252	75.8423	48.181	48.1621	39.8142	58.4462	23.0337	66.7909	51.9298	40.016
ORB_0510337	mml-miR-603	CACACACUGCAAUUACUUUUUC	MIMAT0012781	mml-miR-603	151.784	97.1442	151.657	87.7483	349.332	57.8637	70.5632	42.2866	64.7426	68.4309	152.012
ORB_0510140	mml-miR-612	CUGGGGAGGGCUUCUGAGCUCCU	MIMAT0006464	mml-miR-612	26.929	60.6203	52.0535	32.5599	39.1948	25.6929	45.4322	17.1032	47.9725	25.0726	26.1227
ORB_0510011	mml-miR-220c	CCACCACUGUGUCUGACACCUU	MIMAT0006248	mml-miR-220c	29.458	52.4074	51.0244	29.4283	40.8697	36.6631	52.7555	22.0266	45.2999	34.312	40.5881
1482	mml-miR-95	UUCAACGGGUAUUUAUUGAGCA	MIMAT0006178	hsa-miR-95	2136.86	1730.25	1605.23	2425.34	1496.95	2437.78	1986.97	2203.62	1785.89	1585.08	2295.06
3192	mml-miR-139-5p	UCUACAGUGCACGUGUCUCCAG	MIMAT0006195	hsa-miR-139-5p_mmu-miR-139-5p_rno-miR-139-5p	10434.9	9454.94	9925.75	8802.58	5144.95	9949.53	10622.9	9863.95	7947.38	9311.84	12578.9
1380	mml-miR-126	UCGUACCGUGAGUAAUAAUGCG	MIMAT0006183	hsa-miR-126_mmu-miR-126-3p_rno-miR-126	13530.5	12631.6	16639.2	19863.6	9745.29	15676.9	17840.2	19953.2	19427.1	12216.7	13110.1
ORB_0510009	mml-miR-595	GAAGUGUGCUGUGGUGUGUCU	MIMAT0012780	mml-miR-595	98.7882	72.7639	88.7314	62.5682	740.237	71.5341	73.752	33.6938	50.3079	81.6028	108.276
1251	mml-miR-30d	UGUAAACAUCCCCGACUGGAAG	MIMAT0006171	hsa-miR-30d_mmu-miR-30d_rno-miR-30d	13718.5	14247.7	13029.1	14409.8	12914.8	15023	14937.8	16100.3	12524.4	19332.8	14151.9
3241	mml-miR-122a	UGGAGUGUGACAAUGGUGUUUG	MIMAT0006180	hsa-miR-122_mmu-miR-122_rno-miR-122	34.5904	41.9475	35.0713	25.4785	40.0075	27.4128	27.4925	19.0605	34.8303	28.0524	25.4185
1044	mml-miR-24	UGGCUCAGUUCAGCAGGAACAG	MIMAT0002337	hsa-miR-24_mmu-miR-24_rno-miR-24	8521.55	9559.55	9577.63	8811.57	4964.24	7574.12	8969.7	10287.4	7708.39	8423.2	8186.99
ORB_0510135	mml-miR-765	UGGAGGAGAGGGAAGGUGCUG	MIMAT0006509	mml-miR-765	1146.5	344.03	968.183	395.243	3097.04	286.784	208.742	134.584	467.968	480.106	846.42
2968	mml-miR-892b	CACUGGCUCCUUUCUGGGUAGA	MIMAT0012783	hsa-miR-892b	29.2032	36.7081	36.8577	43.3206	31.6357	29.6639	44.5023	24.6169	41.0436	27.5774	29.1984
ORB_0510106	mml-miR-511	UGUCUUUUGCUCUGCAGUCA	MIMAT0006370	mml-miR-511	29.4228	61.2208	58.5672	40.8107	35.5918	35.6247	52.1293	19.6307	46.9938	39.1693	26.8889
2907	mml-miR-181a	AACAUUCAACGCUGUCGGUGAGU	MIMAT0002506	hsa-miR-181a_mmu-miR-181a_rno-miR-181a	59775.4	82177.9	85622.2	59201.5	51795.8	51153.7	50253.9	32400.5	74723.4	63791.5	46554.1
2948	mml-miR-665	ACCAGGAGGCUGAGGCCCCU	MIMAT0012786	hsa-miR-665	303.16	191.537	549.092	104.166	1526.62	179.405	154.97	134.533	303.819	208.349	152.847
3123	mml-miR-582-3p	UAACUGGUUGAACAACUGAACC	MIMAT0006444	hsa-miR-582-3p	51.6968	73.8045	68.1493	68.438	95.2548	84.1328	45.2172	37.5146	57.6883	65.7566	59.3385
3062	mml-miR-199a-5p; mml-miR-199a	CCCAGUGUUCAGACUACCUGUUC	MIMAT0006231; MIMAT0002531	hsa-miR-199a-5p_mmu-miR-199a-5p_rno-miR-199a-5p	366.752	311.69	337.13	1167.87	303.359	420.051	575.761	760.317	1110.98	392.912	335.316
2332	mml-miR-592	UUGUGUCAAUAUGCGAUGAUGU	MIMAT0006452	hsa-miR-592_mmu-miR-592_rno-miR-592	228.21	214.933	250.119	264.597	340.092	254.981	306.275	297.798	242.887	322.041	272.258
ORB_0510235	mml-miR-24*	GUGCCUACUGAGCUGAUAUCAGU	MIMAT0002336	mml-miR-24*	47.3769	62.9572	37.0095	53.8989	48.4403	60.5783	62.4567	51.5247	56.7801	79.2008	39.9438
3181	mml-miR-532-3p	CCUCCCACACCCAAGGCUUGCA	MIMAT0006404	hsa-miR-532-3p_mmu-miR-532-3p_rno-miR-532-3p	153.915	188.689	221.224	119.304	260.66	156.855	173.59	143.726	166.276	134.21	259.922
ORB_0510186	mml-miR-1240	UCACCAUGACCCUGAUCCCACU	MIMAT0005861	mml-miR-1240	47.9821	46.6427	60.2463	38.8828	77.862	37.9359	32.9366	27.0679	37.6434	37.3737	50.5025
3136	mml-miR-660	UACCCAUUGCAUAUCGGAGUUG	MIMAT0006499	hsa-miR-660	134.512	178.195	161.898	145.565	136.477	172.262	302.305	301.028	217.643	151.75	154.009
3227	mml-miR-33b	GUGCAUUGCUGUUGCAUUGC	MIMAT0006173	hsa-miR-33b	47.9335	88.316	77.5813	54.0525	56.9525	54.3881	74.9902	33.5731	79.2834	52.4823	40.4963
3224	mml-miR-891	UGCAACUUACCUGAGUCAUUGA	MIMAT0006530	hsa-miR-891b	50.8665	72.6421	69.9625	60.3265	47.2796	39.6457	78.9365	48.5849	62.2432	52.837	51.2796
2205	mml-miR-615-3p	UCCGAGCCUGGGUCUCCCUCUU	MIMAT0006466	hsa-miR-615-3p_mmu-miR-615-3p	31.893	59.8811	53.9451	32.7164	33.6469	33.4968	48.7653	21.1911	45.2276	35.2497	28.2588
3295	mml-miR-30a-3p	CUUUCAGUCGGAUGUUUGCAGC	MIMAT0002370	hsa-miR-30a*_mmu-miR-30a*_rno-miR-30a*	157.832	135.007	115.664	210.911	175.924	183.53	203.67	235.436	164.707	215.726	157.458
3159	mml-miR-135a	UAUGGCUUUUUAUUCCUAUGUGA	MIMAT0002251	hsa-miR-135a_mmu-miR-135a_rno-miR-135a	34.0789	50.9662	52.472	41.1249	36.5189	46.159	44.8971	28.3694	51.2105	38.1635	40.9565
3275	mml-miR-582-5p	UUACAGUUGUUCAACCAGUUACU	MIMAT0006443	hsa-miR-582-5p	172.102	209.345	213.816	307.144	389.697	303.227	123.784	167.099	219.703	251.362	215.661
2931	mml-miR-34c-3p	AAUCACUAACCACACGGCCAGG	MIMAT0006176	hsa-miR-34c-3p	35.4344	29.732	41.5933	34.4089	57.4859	37.1948	32.5714	49.8747	39.3363	30.9646	54.6345
ORB_0510169	mml-miR-1225-5p	GUGGGUACGGCCCAGUGGGGG	MIMAT0005574	mml-miR-1225-5p	1636.57	925.612	2348.16	1249.28	5046.09	1029.48	1184.61	668.543	1732.98	1035.9	1188.89
ORB_0510149	mml-miR-520d-3p	AAAGUGCUUCUCUUUGCUGGGU	MIMAT0006392	mml-miR-520d-3p	88.9759	171.27	182.852	97.7183	144.235	90.8976	132.869	54.2892	134.01	108.281	88.9215
3189	mml-miR-886-5p	CGGGUCGGAGUUAGCUCAAGCGG	MIMAT0006524	hsa-miR-886-5p	52.6525	4001.64	76.8496	4102.92	128.989	1154.92	132.277	967.294	59.7418	89.7608	4083
2750	mml-miR-455-5p	UAUGUGCCUUUGGACUACAUCG	MIMAT0006339	hsa-miR-455-5p_mmu-miR-455*_rno-miR-455	48.0938	62.2701	61.5002	72.9192	46.6416	57.4684	78.7998	63.0989	76.3287	61.7664	42.8558
3280	mml-miR-27b	UUCACAGUGGCUAAGUUCUGC	MIMAT0006167	hsa-miR-27b_mmu-miR-27b_rno-miR-27b	765.543	762.852	720.503	894.549	771.224	897.458	871.435	966.637	769.732	1242.05	715.607
ORB_0510212	mml-miR-936	ACAGGAGAGGGAGGAAUCGCAG	MIMAT0006537	mml-miR-936	678.07	246.69	526.124	317.652	1944.82	202.536	190.656	111.46	372.117	335.02	432.787
ORB_0510324	mml-miR-576-5p	AUUCUAAUUUCUCCACAUCUUU	MIMAT0006436	mml-miR-576-5p	50.7832	107.691	104.064	72.4294	61.6369	49.5435	86.5467	31.7245	88.4273	67.2067	54.1914
2176	mml-miR-584	UUAUGGUUUGCCUGGGACUGAG	MIMAT0006446	hsa-miR-584	80.154	86.7122	94.3428	82.5985	78.1424	75.6849	81.622	77.2063	87.0165	72.8552	90.4664
1426	mml-miR-219; mml-miR-219-5p	UGAUUGUCCAAACGCAAUUCU	MIMAT0002575; MIMAT0006245	hsa-miR-219-5p_mmu-miR-219_rno-miR-219-5p	169.218	227.393	142.449	233.982	137.744	600.608	497.896	454.615	290.546	247.749	238.167
ORB_0510316	mml-miR-624	CACAAGAUACUGGUAUUACCU	MIMAT0006470	mml-miR-624	27.9825	57.6935	52.2568	28.9047	36.3248	35.4086	55.2144	22.6722	48.0004	32.4066	30.3114
ORB_0510136	mml-miR-650b	AGGAGGCAGCGCUCUCGGGAC	MIMAT0006489	mml-miR-650b	32.2968	18.2903	29.7769	17.7811	42.3096	19.5459	23.3165	11.1244	27.3935	18.7116	20.3057
2594	mml-miR-222	AGCUACAUCUGGCUACUGGGU	MIMAT0006250	hsa-miR-222_mmu-miR-222_rno-miR-222	10855	8932.2	7518.82	8947.67	7200.74	13390.4	12323.7	13416.9	10792.7	8403.71	12376.5
1437	mml-miR-190a	UGAUAUGUUUGAUAUAUUAGGU	MIMAT0002312	hsa-miR-190_mmu-miR-190_rno-miR-190	32.2968	63.9251	44.2766	29.9159	25.2576	34.8403	47.9235	22.255	47.0059	31.6469	25.9374
2146	mml-miR-10a	UACCCUGUAGAUCCGAAUUUGUG	MIMAT0006161	hsa-miR-10a_mmu-miR-10a_rno-miR-10a-5p	30.5611	55.9805	61.1262	38.9462	31.0294	39.0043	51.8523	23.8845	53.0675	39.6181	26.9922
IGN_orb_0408128	mml-miR-1233	UGAGCCCUGUCCUCCCGCAG	MIMAT0012789	hsa-miR-1233	30.0019	49.7976	56.2601	26.0415	41.477	29.9458	36.4882	18.22	43.6742	31.146	30.9345
ORB_0510187	mml-miR-1230	GUGGGUGGGGGCAUCUCGGA	MIMAT0005585	mml-miR-1230	4364.08	2644.08	5573.02	2817.45	20424.9	2527.25	1685.67	1586.11	4562.12	4536.81	2847.49
ORB_0510115	mml-miR-512-3p	AAGUGCUGUCAUUGCUGAGAUC	MIMAT0006372	mml-miR-512-3p	34.4747	38.3642	50.7439	37.4373	32.9459	17.5242	44.8668	12.326	33.4197	21.6784	35.3986
3036	mml-miR-544	AUUCUGCAUUUUUAGCAAGUUC	MIMAT0006408	hsa-miR-544	33.462	51.215	59.3913	32.3622	31.9686	32.1289	44.3859	18.7339	45.9771	36.5161	29.4816
3088	mml-miR-491-3p	CUUAUGCAAGAUUCCCUUCUAC	MIMAT0006353	hsa-miR-491-3p	39.686	63.7149	49.0033	39.1934	36.7727	44.1967	59.3082	29.1353	51.7641	43.161	35.0341
2343	mml-miR-507	UUUUGCACCUUUUGGAGUGAA	MIMAT0005763	hsa-miR-507	32.2967	60.1015	59.0888	34.1015	31.8772	34.3516	55.3139	19.6677	48.929	40.3689	26.7458
1880	mml-miR-671-5p	AGGAAGCCCUGGAGGGGCUGGAG	MIMAT0006505	hsa-miR-671-5p_mmu-miR-671-5p	37.2072	37.5968	33.2456	22.2015	93.7197	19.3186	23.5741	12.4273	23.3753	31.8232	37.5229
3292	mml-miR-498	UUUCAAGCCAGGGGGCGUUUUUC	MIMAT0006360	hsa-miR-498	40.1602	50.6151	59.6834	39.9943	119.32	36.7974	40.5455	19.0569	55.9682	41.5208	35.9735
2230	mml-miR-494	UGAAACAUACACGGGAAACCUC	MIMAT0006356	hsa-miR-494_mmu-miR-494_rno-miR-494	573.611	1172.19	539.947	772.442	384.189	655.381	477.664	461.125	674.196	871.973	303.476
ORB_0510172	mml-miR-605	UAAAUCCCACGGUGCCUUCUCCU	MIMAT0006460	mml-miR-605	288.401	322.271	384.184	258.316	496.925	260.522	228.123	123.999	351.701	282.757	191.332
3069	mml-miR-886-3p	CGCGGGUGCUUACUGACCCUU	MIMAT0006525	hsa-miR-886-3p	109.402	94.7484	104.564	46.0036	64.795	72.5708	74.7544	28.4514	69.2493	208.479	30.2125
3185	mml-miR-642	GUCCCUCUCCAAAUGUGUCUUG	MIMAT0006483	hsa-miR-642	40.1606	68.7822	60.0034	41.485	38.3658	40.2913	53.2442	27.5267	60.4034	48.6279	31.9327
3216	mml-miR-423-5p	UGAGGGGCAGAGAGCGAGACUUU	MIMAT0006321	hsa-miR-423-5p_mmu-miR-423-5p	1612.78	1212.78	1774.15	1441.75	4562.05	1203.43	1174.97	897.879	1428.75	2190.45	1347.96
ORB_0510083	mml-miR-937	AUCCGCACUCUGACUCUCCACC	MIMAT0006538	mml-miR-937	54.3523	39.4454	65.9232	30.9026	104.277	37.8475	45.5752	25.7027	42.5608	43.9018	56.7009
2810	mml-miR-193a-5p	UGGGUCUUUGCGGGCGAGAUGA	MIMAT0006225	hsa-miR-193a-5p	191.446	157.209	199.58	146.658	331.34	169.079	335.08	248.835	209.916	251.677	159.631
ORB_0510313	mml-miR-518a-3p	GAAAGUGCUUCUCUUUGCUGG	MIMAT0006378	mml-miR-518a-3p	29.4953	43.2614	43.0247	28.3813	32.8819	30.3798	45.0957	20.4322	49.6247	34.0861	23.861
3268	mml-miR-933	UGUGCGCAGGGAGACCUCUCCC	MIMAT0006535	hsa-miR-933	627.243	1109.05	655.062	746.711	168.274	565.538	487.195	339.806	577.951	890.822	318.189
2902	mml-miR-338-5p	AACAAUAUCCUGGUGCUGAGUG	MIMAT0006277	hsa-miR-338-5p_mmu-miR-338-5p_rno-miR-338*	194.455	238.045	190.618	199.714	176.362	197.201	187.056	236.207	184.155	220.312	199.573
3205	mml-miR-887	GUGAACGGGCGCCAUCCCGAGG	MIMAT0006526	hsa-miR-887	25.1382	42.8285	38.2282	39.1179	32.2003	44.2273	45.0486	26.7987	38.3719	41.4592	29.782
3105	mml-miR-486-3p	CGGGGCAGCUCAGUACAGGAU	MIMAT0006345	hsa-miR-486-3p	42.5665	48.1196	53.7006	46.4689	43.9146	37.8759	38.2938	26.5844	46.056	34.5822	42.0411
3274	mml-miR-155	UUAAUGCUAAUCGUGAUAGGGGU	MIMAT0006216	hsa-miR-155	66.9286	77.4763	86.01	133.262	50.602	74.2701	114.294	120.529	113.685	88.3673	61.4003
3200	mml-miR-767-3p	UCUGCUCAUACCCCAUGGUUUCU	MIMAT0006511	hsa-miR-767-3p	68.366	109.77	92.0773	66.0079	80.7699	60.4112	66.9531	59.0883	90.5124	66.7163	70.2588
1030	mml-let-7a	UGAGGUAGUAGGUUGUAUAGUU	MIMAT0006151	hsa-let-7a_mmu-let-7a_rno-let-7a	59773.3	114511	95535.8	62206.3	51795.2	51151.5	78775.7	32398.7	82547.1	63789.1	46551.2
ORB_1008002	mml-miR-125b	UCCCUGAGACCCUAACUUGUGA	MIMAT0002225	hsa-miR-125b_mmu-miR-125b-5p_rno-miR-125b-5p	59772.5	114509	95535.8	62203	51789.9	51148.6	78772.8	32398.2	82542.7	63784.9	46547.9
ORB_1008001	mml-let-7c	UGAGGUAGUAGGUUGUAUGGUU	MIMAT0006153	hsa-let-7c_mmu-let-7c_rno-let-7c	59775.6	114511	94166.5	62208.6	51796.4	51153.9	78775	32400.5	82549.4	63792.4	46553.2
ORB_0510308	mml-miR-586	UAUGCAUAUUGUAUUUUUAGGUCC	MIMAT0006447	mml-miR-586	57.5078	111.193	107.131	67.7455	65.7257	67.3988	91.6922	41.5821	96.4623	67.1923	56.9548
ORB_0510127	mml-miR-581	UCUUGUGUUCUGUAGAUCAGU	MIMAT0006442	mml-miR-581	37.9782	79.0197	73.3591	50.9261	46.2713	45.6635	60.5352	27.0944	70.7692	47.4129	39.2681
ORB_0510148	mml-miR-1227	GUGGGGCCAGGCGGUGGUGG	MIMAT0005581	mml-miR-1227	6752.89	2707.84	6099.91	2062.39	26734.3	2590.88	1147.28	1400.81	4154.68	3351.32	4084.38
ORB_0510321	mml-miR-663	AGGCGGGGCGCUGCGGGACCGC	MIMAT0006502	mml-miR-663	469.004	259.466	775.977	171.664	1932.28	300.251	136.119	167.863	399.384	399.68	247.473
2837	mml-miR-450a	UUUUGCGAUGUGUUCCUAAUAU	MIMAT0006332	hsa-miR-450a_mmu-miR-450a-5p	27.1792	59.4429	53.8308	38.477	29.838	37.8524	48.1222	22.7204	52.7872	28.7397	33.6929
ORB_0510165	mml-miR-124a	UUAAGGCACGCGGUGAAUGCCA	MIMAT0002470	mml-miR-124a	59774.5	108447	94172	62207.5	51794.7	51152.4	77181.6	32400.8	82547.3	63791.8	46551.5
3143	mml-miR-877	GUAGAGGAGAUGGCGCAGGG	MIMAT0006521	hsa-miR-877_mmu-miR-877_rno-miR-877	200.521	164.655	188.681	144.162	411.026	144.4	134.018	149.906	184.452	204.092	160.386
ORB_1209016	mml-miR-711	GGGACCCAGGGAGAGACGUAAG	MIMAT0012796	hsa-miR-711	167.183	89.7693	186.869	57.8257	493.217	60.5782	55.1046	35.9761	101.023	84.1676	107.824
2757	mml-miR-128b	UCACAGUGAACCGGUCUCUUU	MIMAT0006184	hsa-miR-128_mmu-miR-128_rno-miR-128	59770	108824	93699.7	62206	51793.3	51151.5	78772.3	32398.8	82544.6	63789.6	46548.6
2324	mml-miR-448	UUGCAUAUGUAGGAUGUCCCAU	MIMAT0006329	hsa-miR-448_mmu-miR-448_rno-miR-448	42.2288	77.9757	72.4969	42.9625	52.2491	42.1284	62.7058	34.6358	58.6458	52.0684	43.465
ORB_0510113	mml-miR-764	GGUGCUCACUUGUCCUCCU	MIMAT0012794	mml-miR-764	55.0716	89.1426	93.326	61.413	64.7267	51.692	78.1173	30.0631	70.6483	59.6202	55.7869
1911	mml-miR-491-5p	AGUGGGGAACCCUUCCAUGAGG	MIMAT0006352	hsa-miR-491-5p_mmu-miR-491	724.628	714.426	838.012	881.023	504.205	671.242	989.197	905.156	682.693	831.958	768.398
1002	mml-miR-330-3p	GCAAAGCACACGGCCUGCAGAGA	MIMAT0006271	hsa-miR-330-3p	353.735	379.262	411.833	329.756	260.441	325.177	397.447	442.249	388.001	296.709	406.38
ORB_0510016	mml-miR-516a-3p	UGUUUCCUUCCCGAGGGU	MIMAT0006374	mml-miR-516a-3p	59.2767	115.396	95.4606	68.6698	56.7329	62.4773	79.2495	38.5558	90.9932	60.5385	55.0004
ORB_0510087	mml-miR-762	GGGGCUGGGGCCGGAGCCGAGC	MIMAT0012791	mml-miR-762	3296.12	1372.2	2363.47	1213.13	7657.12	1127.12	950.863	626.697	1944.32	1615.76	1639.39
ORB_0510090	mml-miR-604	GGCUGCGGGAUUCAGGAC	MIMAT0006459	mml-miR-604	138.753	82.0829	126.773	66.4512	489.958	45.1904	42.0266	28.5923	76.7531	97.895	75.9687
ORB_0510176	mml-miR-942	CUUCUCUGUUUUGGCCAUGUG	MIMAT0006542	mml-miR-942	95.138	189.401	163.384	111.756	104.727	96.8652	139.877	56.2289	140.292	118.81	84.9834
2958	mml-miR-371-5p	ACUCAAACUGUGGGGGCACU	MIMAT0006296	hsa-miR-371-5p	143.937	109.969	168.168	81.1992	356.1	100.45	102.554	56.8753	159.642	108.271	100.8
1242	mml-miR-184	UGGACGGAGAACUGAUAAGGGU	MIMAT0006218	hsa-miR-184_mmu-miR-184_rno-miR-184	40.9826	30.9519	41.0806	32.772	82.2551	29.7089	40.8922	21.9865	49.6019	38.7118	27.2759
2088	mml-miR-601	UGGUCUAGGAUUGUUGGAGGAG	MIMAT0006458	hsa-miR-601	44.0905	28.0222	36.4757	33.6804	167.021	24.1125	24.3386	16.9089	30.2821	36.8909	39.601
3249	mml-miR-939	UGGGGAGCUGAGGCUCUGGGGGUG	MIMAT0006540	hsa-miR-939	165.871	102.639	248.485	82.9379	563.347	114.265	45.5232	57.975	151.983	134.517	94.4086
ORB_0510166	mml-miR-650d	AGGAGACAGUGCUGUCGGGAC	MIMAT0006491	mml-miR-650d	44.8391	29.1015	35.4676	18.6798	68.2814	21.0239	20.949	10.4284	37.9593	17.9522	28.3858
2936	mml-miR-425	AAUGACACGAUCACUCCCGUUGA	MIMAT0006324	hsa-miR-425_mmu-miR-425_rno-miR-425	2070.49	2189.84	1893.54	1676.05	1746.3	1998.33	1854.39	2233.33	2085.04	1806.59	1967.81
3173	mml-miR-545	UCAGCAAACAUUUAUUGUGUGC	MIMAT0006409	hsa-miR-545	33.9165	56.4712	56.3874	30.0314	38.3278	36.1502	45.6209	21.9865	49.961	37.9716	29.362
1026	mml-miR-224	CAAGUCACUAGUGGUUCCGUUUA	MIMAT0002594	rno-miR-224	61.6577	117.162	103.98	69.543	76.4305	70.0458	97.4221	44.5112	109.88	80.5279	51.6372
