# Supplementary material for: microRNA-128a dysregulation in transgenic Huntington’s disease monkeys
Source: Mol Brain. 2014 Jun 13;7:46. doi: 10.1186/1756-6606-7-46 (PMC4065582; doi:10.1186/1756-6606-7-46)
Supplement: Additional file 4: Table S3 — Ingenuity-miRNA target associations. [file 1756-6606-7-46-S4.xlsx]

## Sheet: Sheet1
Additional File 4: Suplemental Table 3. Ingenuity miRNA target pathway analysis
Ingenuity pathway	# of miRNAs associated with the Ingenuity pathway
ERK/MAPK Signaling	7
IGF-1 Signaling	7
Wnt/Beta-Catenin Signaling	7
Axonal Guidance Signaling	6
B Cell Receptor Signaling	6
Breast Cancer Regulation by Stamin 1	6
Chemokine Signaling	6
FAK Signaling	6
GM-CSF Signaling	6
HGF Signaling	6
Protein Kinase A Signaling	6
PTEN Signaling	6
Renin-Angiotensis Signaling	6
Role of NFAT in Cardiac Hypertrophy	6
Synaptic Long Term Depression	6
14-3-3 Mediated Signaling	5
CREB signaling in Neurons	5
ERK5 Signaling	5
Estrogen Dependent Breast Cancer Signaling	5
Growth Hormones Signaling	5
Huntington's Disease Signaling	5
Integrin Signaling	5
Myc Mediated Apoptosis Signaling	5
Neuregulin Signaling	5
Neuropathic Pain Signaling in Dorsal Horn Neurons	5
SAPK/JNK Signaling	5
Additional File 4. Ingenuity pathway analysis of the mRNA targets for the HD-associated miRNAs (P value < 0.05), using the Targetscan program for mRNA target prediction. The canonical pathways associated with the mRNA targets for each of the miRNAs were determined using Ingenuity software. Canonical pathways associated with 5 or more of the 11 dysregulated miRNAs are outlined in this figure. All …
